# Supplementary material for: Chloroplast genomes of Lilium lancifolium, L. amabile, L. callosum, and L. philadelphicum: Molecular characterization and their use in phylogenetic analysis in the genus Lilium and other allied genera in the order Liliales
Source: PLoS One. 2017 Oct 24;12(10):e0186788. doi: 10.1371/journal.pone.0186788 (PMC5655457; doi:10.1371/journal.pone.0186788)
Supplement: S1 Table — (XLSX) [file pone.0186788.s001.xlsx]

## Sheet: Sheet1
S1 Table. The data summary of genome sequence reads generated by Illumina sequencer platform and mapped sequence reads to cp genome de novo assembly.
Species	Sample	Raw data			Filtering data (Q>20)					Reads mapped to CP genome			CP genome length (bp)
		Reads	Total length (bp)		Reads	(%)	Total length (bp)	(%)		Reads	Avereae coverage depth (x)
Lilium amabile	Hwang28-1	6428476	1918422385		5942688	0.9244	1572085028	0.8195		105542	177.07		152567
Lilium callosum	Kim2	6327632	1886583055		5849783	0.9245	1547450868	0.8202		55092	92.11		152626
Lilium lancifolium	2047	6299994	1881460552		5789971	0.919	1528440433	0.8124		35013	58.44		152574
Lilium philadelphicum	Philadelcum-2	5939828	1770807323		5313481	0.8946	1382404605	0.7807		69600	116.61		152175
