# Supplementary material for: Chloroplast genomes of Lilium lancifolium, L. amabile, L. callosum, and L. philadelphicum: Molecular characterization and their use in phylogenetic analysis in the genus Lilium and other allied genera in the order Liliales
Source: PLoS One. 2017 Oct 24;12(10):e0186788. doi: 10.1371/journal.pone.0186788 (PMC5655457; doi:10.1371/journal.pone.0186788)
Supplement: S2 Table — (XLSX) [file pone.0186788.s002.xlsx]

## Sheet: Lilium amabile
S2 Table. The list of genes encoded in the cp genomes in L. amabile, L. callosum, L. lancifolium and L. philadelphicum.
Region	Feature	Description	Start	End	Strand	Note
LSC	psbA	photosystem II protein D1	84	1145	R
LSC	trnK-UUU	tRNA-Lys	1369	1403	R
LSC	matK	maturase K	1710	3248	R
LSC	trnK-UUU	tRNA-Lys	4025	4061	R
LSC	rps16	ribosomal protein S16	4811	5020	R
LSC	rps16	ribosomal protein S16	5917	5958	R
LSC	trnQ-UUG	tRNA-Gln	6584	6655	R
LSC	psbK	photosystem II protein K	6985	7176	F
LSC	psbI	photosystem II protein I	7304	7414	F
LSC	trnS-GCU	tRNA-Ser	7501	7590	R
LSC	trnG-UCC	tRNA-Gly	8271	8294	F
LSC	trnG-UCC	tRNA-Gly	8977	9024	F
LSC	trnR-UCU	tRNA-Arg	9171	9242	F
LSC	atpA	ATP synthase CF1 alpha subunit	9348	10871	R
LSC	atpF	ATP synthase CF0 subunit I	10950	11360	R
LSC	atpF	ATP synthase CF0 subunit I	12144	12287	R
LSC	atpH	ATP synthase CF0 subunit III	12777	13022	R
LSC	atpI	ATP synthase CF0 subunit IV	13908	14651	R
LSC	rps2	ribosomal protein S2	14918	15628	R
LSC	rpoC2	RNA polymerase beta'' subunit	15861	19985	R
LSC	rpoC1	RNA polymerase beta' subunit	20159	21790	R
LSC	rpoC1	RNA polymerase beta' subunit	22565	22999	R
LSC	rpoB	RNA polymerase beta subunit	23026	26232	R
LSC	trnC-GCA	tRNA-Cys	26899	26969	F
LSC	petN	cytochrome b6/f complex subunit VIII	27507	27596	F
LSC	psbM	photosystem II protein M	27769	27873	R
LSC	trnD-GUC	tRNA-Asp	29056	29129	R
LSC	trnY-GUA	tRNA-Tyr	29422	29505	R
LSC	trnE-UUC	tRNA-Glu	29565	29637	R
LSC	trnT-GGU	tRNA-Thr	30292	30363	F
LSC	psbD	photosystem II protein D2	31266	32327	F
LSC	psbC	photosystem II CP43 chlorophyll apoprotein	32275	33690	F
LSC	trnS-UGA	tRNA-Ser	33828	33920	R
LSC	psbZ	photosystem II protein Z	34115	34303	F
LSC	trnG-GCC	tRNA-Gly	34591	34661	F
LSC	trnfM-CAU	tRNA-Met	34846	34919	R
LSC	rps14	ribosomal protein S14	35088	35390	R
LSC	psaB	photosystem I P700 apoprotein A2	35524	37728	R
LSC	psaA	photosystem I P700 apoprotein A1	37754	40006	R
LSC	ycf3	photosystem I assembly protein ycf3	40413	40571	R
LSC	ycf3	photosystem I assembly protein ycf3	41279	41506	R
LSC	ycf3	photosystem I assembly protein ycf3	42236	42361	R
LSC	trnS-GGA	tRNA-Ser	42934	43020	F
LSC	rps4	ribosomal protein S4	43293	43898	R
LSC	trnT-UGU	tRNA-Thr	44236	44308	R
LSC	trnL-UAA	tRNA-Leu	45071	45105	F
LSC	trnL-UAA	tRNA-Leu	45648	45697	F
LSC	trnF-GAA	tRNA-Phe	45873	45945	F
LSC	ndhJ	NADH-plastoquinone oxidoreductase subunit J	46716	47192	R
LSC	ndhK	NADH-plastoquinone oxidoreductase subunit K	47268	48161	R
LSC	ndhC	NADH-plastoquinone oxidoreductase subunit 3	48041	48403	R
LSC	trnV-UAC	tRNA-Val	49130	49166	R
LSC	trnV-UAC	tRNA-Val	49771	49807	R
LSC	trnM-CAU	tRNA-Met	49968	50040	F
LSC	atpE	ATP synthase CF1 epsilon subunit	50226	50633	R
LSC	atpB	ATP synthase CF1 beta subunit	50630	52126	R
LSC	rbcL	ribulose-1,5-bisphosphate carboxylase/oxygenase large subunit	52753	54195	F
LSC	accD	acetyl-CoA carboxylase beta subunit	54877	56346	F
LSC	psaI	photosystem I subunit VIII	57149	57253	F
LSC	ycf4	photosystem I assembly protein ycf4	57614	58168	F
LSC	petA	cytochrome f	59814	60776	F
LSC	psbJ	photosystem II protein J	61581	61703	R
LSC	psbL	photosystem II protein L	61829	61945	R
LSC	psbF	photosystem II cytochrome b559 beta subunit	61968	62087	R
LSC	psbE	photosystem II cytochrome b559 alpha subunit	62103	62354	R
LSC	petL	cytochrome b6/f complex subunit VI	63535	63630	F
LSC	petG	cytochrome b6/f complex subunit V	63807	63920	F
LSC	trnW-CCA	tRNA-Trp	64018	64091	R
LSC	trnP-UGG	tRNA-Pro	64260	64333	R
LSC	psaJ	photosystem I subunit IX	64674	64802	F
LSC	rpl33	ribosomal protein L33	65305	65508	F
LSC	rps18	ribosomal protein S18	65685	65990	F
LSC	rpl20	ribosomal protein L20	66260	66613	R
LSC	rps12	ribosomal protein S12	67385	67498	R	trans-splicing gene; exon1;
LSC	clpP	clp protease proteolytic subunit	67653	67904	R
LSC	clpP	clp protease proteolytic subunit	68491	68782	R
LSC	clpP	clp protease proteolytic subunit	69575	69645	R
LSC	psbB	photosystem II CP47 chlorophyll apoprotein	70111	71637	F
LSC	psbT	photosystem II protein T	71824	71925	F
LSC	psbN	photosystem II protein N	71984	72115	R
LSC	psbH	photosystem II phosphoprotein	72227	72448	F
LSC	petB	cytochrome b6	72574	72579	F
LSC	petB	cytochrome b6	73400	74041	F
LSC	petD	cytochrome b6/f complex subunit IV	74249	74256	F
LSC	petD	cytochrome b6/f complex subunit IV	75007	75496	F
LSC	rpoA	RNA polymerase alpha subunit	75700	76707	R
LSC	rps11	ribosomal protein S11	76777	77193	R
LSC	rpl36	ribosomal protein L36	77326	77439	R
LSC	rps8	ribosomal protein S8	77902	78300	R
LSC	rpl14	ribosomal protein L14	78498	78866	R
LSC	rpl16	ribosomal protein L16	78994	79392	R
LSC	rpl16	ribosomal protein L16	80441	80449	R
LSC	rps3	ribosomal protein S3	80615	81271	R
LSC	rpl22	ribosomal protein L22	81328	81720	R
LSC	rps19	ribosomal protein S19	81860	82138	R	start-GTG
LSC	trnH-GUG	tRNA-His	82280	82354	F
IRA	rpl2	ribosomal protein L2	82402	82833	R
IRA	rpl2	ribosomal protein L2	83509	83898	R	start-ACG
IRA	rpl23	ribosomal protein L23	83917	84198	R
IRA	trnI-CAU	tRNA-Ile	84364	84437	R
IRA	ycf2	hypothetical protein RF2	84506	91114	F
IRA	trnL-CAA	tRNA-Leu	92157	92237	R
IRA	ndhB	NADH-plastoquinone oxidoreductase subunit 2	92807	93562	R
IRA	ndhB	NADH-plastoquinone oxidoreductase subunit 2	94245	95021	R
IRA	rps7	ribosomal protein S7	95331	95798	R
IRA	rps12	ribosomal protein S12	95857	95882	R	trans-splicing gene; exon3;
IRA	rps12	ribosomal protein S12	96425	96656	R	trans-splicing gene; exon2;
IRA	trnV-GAC	tRNA-Val	98510	98581	F
IRA	rrn16	16S ribosomal RNA	98808	100298	F
IRA	trnI-GAU	tRNA-Ile	100592	100628	F
IRA	trnI-GAU	tRNA-Ile	101566	101600	F
IRA	trnA-UGC	tRNA-Ala	101664	101701	F
IRA	trnA-UGC	tRNA-Ala	102512	102546	F
IRA	rrn23	23S ribosomal RNA	102692	105501	F
IRA	rrn4.5	4.5S ribosomal RNA	105600	105702	F
IRA	rrn5	5S ribosomal RNA	105930	106050	F
IRA	trnR-ACG	tRNA-Arg	106301	106374	F
IRA	trnN-GUU	tRNA-Asn	106876	106947	R
IRA	ycf1	hypothetical protein RF1	107264	108526	F
SSC	ndhF	NADH-plastoquinone oxidoreductase subunit 5	108494	110722	R
SSC	rpl32	ribosomal protein L32	111130	111303	F
SSC	trnL-UAG	tRNA-Leu	112015	112094	F
SSC	ccsA	cytochrome c heme attachment protein	112177	113142	F
SSC	ndhD	NADH-plastoquinone oxidoreductase subunit 4	113317	114822	R	start-ACG
SSC	psaC	photosystem I subunit VII	114952	115197	R
SSC	ndhE	NADH-plastoquinone oxidoreductase subunit 4L	115592	115897	R
SSC	ndhG	NADH-plastoquinone oxidoreductase subunit 6	116094	116627	R
SSC	ndhI	NADH-plastoquinone oxidoreductase subunit I	117012	117551	R
SSC	ndhA	NADH-plastoquinone oxidoreductase subunit 1	117640	118180	R
SSC	ndhA	NADH-plastoquinone oxidoreductase subunit 1	119225	119775	R
SSC	ndhH	NADH-plastoquinone oxidoreductase subunit 7	119777	120958	R
SSC	rps15	ribosomal protein S15	121052	121324	R
SSC	ycf1	hypothetical protein RF1	121729	127305	R
IRB	trnN-GUU	tRNA-Asn	127622	127693	F
IRB	trnR-ACG	tRNA-Arg	128195	128268	R
IRB	rrn5S	#N/A	128519	128639	R
IRB	rrn4.5	4.5S ribosomal RNA	128867	128969	R
IRB	rrn23	23S ribosomal RNA	129068	131877	R
IRB	trnA-UGC	tRNA-Ala	132023	132057	R
IRB	trnA-UGC	tRNA-Ala	132868	132905	R
IRB	trnI-GAU	tRNA-Ile	132969	133003	R
IRB	trnI-GAU	tRNA-Ile	133941	133977	R
IRB	rrn16	16S ribosomal RNA	134271	135761	R
IRB	trnV-GAC	tRNA-Val	135988	136059	R
IRB	rps12	ribosomal protein S12	137913	138144	F	trans-splicing gene; exon2;
IRB	rps12	ribosomal protein S12	138687	138712	F	trans-splicing gene; exon3;
IRB	rps7	ribosomal protein S7	138771	139238	F
IRB	ndhB	NADH-plastoquinone oxidoreductase subunit 2	139548	140324	F
IRB	ndhB	NADH-plastoquinone oxidoreductase subunit 2	141007	141762	F
IRB	trnL-CAA	tRNA-Leu	142332	142412	F
IRB	ycf2	hypothetical protein RF2	143455	150063	R
IRB	trnI-CAU	tRNA-Ile	150132	150205	F
IRB	rpl23	ribosomal protein L23	150371	150652	F
IRB	rpl2	ribosomal protein L2	150671	151060	F	start-ACG
IRB	rpl2	ribosomal protein L2	151736	152167	F
IRB	trnH-GUG	tRNA-His	152215	152289	R

## Sheet: Lilium callosum
Region	Feature	Description	Start	End	Strand	Note
LSC	psbA	photosystem II protein D1	84	1145	R
LSC	trnK-UUU	tRNA-Lys	1369	1403	R
LSC	matK	maturase K	1707	3245	R
LSC	trnK-UUU	tRNA-Lys	4023	4059	R
LSC	rps16	ribosomal protein S16	4809	5018	R
LSC	rps16	ribosomal protein S16	5915	5956	R
LSC	trnQ-UUG	tRNA-Gln	6581	6652	R
LSC	psbK	photosystem II protein K	6982	7173	F
LSC	psbI	photosystem II protein I	7301	7411	F
LSC	trnS-GCU	tRNA-Ser	7498	7587	R
LSC	trnG-UCC	tRNA-Gly	8268	8291	F
LSC	trnG-UCC	tRNA-Gly	8974	9021	F
LSC	trnR-UCU	tRNA-Arg	9168	9239	F
LSC	atpA	ATP synthase CF1 alpha subunit	9351	10874	R
LSC	atpF	ATP synthase CF0 subunit I	10953	11363	R
LSC	atpF	ATP synthase CF0 subunit I	12147	12290	R
LSC	atpH	ATP synthase CF0 subunit III	12775	13020	R
LSC	atpI	ATP synthase CF0 subunit IV	13899	14642	R
LSC	rps2	ribosomal protein S2	14909	15619	R
LSC	rpoC2	RNA polymerase beta'' subunit	15850	19974	R
LSC	rpoC1	RNA polymerase beta' subunit	20148	21779	R
LSC	rpoC1	RNA polymerase beta' subunit	22552	22986	R
LSC	rpoB	RNA polymerase beta subunit	23013	26219	R
LSC	trnC-GCA	tRNA-Cys	26886	26956	F
LSC	petN	cytochrome b6/f complex subunit VIII	27494	27583	F
LSC	psbM	photosystem II protein M	27756	27860	R
LSC	trnD-GUC	tRNA-Asp	29051	29124	R
LSC	trnY-GUA	tRNA-Tyr	29417	29500	R
LSC	trnE-UUC	tRNA-Glu	29560	29632	R
LSC	trnT-GGU	tRNA-Thr	30288	30359	F
LSC	psbD	photosystem II protein D2	31276	32337	F
LSC	psbC	photosystem II CP43 chlorophyll apoprotein	32285	33700	F
LSC	trnS-UGA	tRNA-Ser	33838	33930	R
LSC	psbZ	photosystem II protein Z	34125	34313	F
LSC	trnG-GCC	tRNA-Gly	34601	34671	F
LSC	trnfM-CAU	tRNA-Met	34856	34929	R
LSC	rps14	ribosomal protein S14	35098	35400	R
LSC	psaB	photosystem I P700 apoprotein A2	35534	37738	R
LSC	psaA	photosystem I P700 apoprotein A1	37764	40016	R
LSC	ycf3	photosystem I assembly protein ycf3	40422	40582	R
LSC	ycf3	photosystem I assembly protein ycf3	41290	41515	R
LSC	ycf3	photosystem I assembly protein ycf3	42245	42370	R
LSC	trnS-GGA	tRNA-Ser	42943	43029	F
LSC	rps4	ribosomal protein S4	43311	43916	R
LSC	trnT-UGU	tRNA-Thr	44254	44326	R
LSC	trnL-UAA	tRNA-Leu	45089	45123	F
LSC	trnL-UAA	tRNA-Leu	45666	45715	F
LSC	trnF-GAA	tRNA-Phe	45891	45963	F
LSC	ndhJ	NADH-plastoquinone oxidoreductase subunit J	46734	47210	R
LSC	ndhK	NADH-plastoquinone oxidoreductase subunit K	47286	48179	R
LSC	ndhC	NADH-plastoquinone oxidoreductase subunit 3	48059	48421	R
LSC	trnV-UAC	tRNA-Val	49148	49184	R
LSC	trnV-UAC	tRNA-Val	49789	49825	R
LSC	trnM-CAU	tRNA-Met	49986	50058	F
LSC	atpE	ATP synthase CF1 epsilon subunit	50244	50651	R
LSC	atpB	ATP synthase CF1 beta subunit	50648	52144	R
LSC	rbcL	ribulose-1,5-bisphosphate carboxylase/oxygenase large subunit	52771	54213	F
LSC	accD	acetyl-CoA carboxylase beta subunit	54895	56364	F
LSC	psaI	photosystem I subunit VIII	57168	57272	F
LSC	ycf4	photosystem I assembly protein ycf4	57633	58187	F
LSC	petA	cytochrome f	59834	60796	F
LSC	psbJ	photosystem II protein J	61601	61723	R
LSC	psbL	photosystem II protein L	61849	61965	R
LSC	psbF	photosystem II cytochrome b559 beta subunit	61988	62107	R
LSC	psbE	photosystem II cytochrome b559 alpha subunit	62123	62374	R
LSC	petL	cytochrome b6/f complex subunit VI	63555	63650	F
LSC	petG	cytochrome b6/f complex subunit V	63827	63940	F
LSC	trnW-CCA	tRNA-Trp	64038	64111	R
LSC	trnP-UGG	tRNA-Pro	64280	64353	R
LSC	psaJ	photosystem I subunit IX	64693	64821	F
LSC	rpl33	ribosomal protein L33	65357	65560	F
LSC	rps18	ribosomal protein S18	65737	66042	F
LSC	rpl20	ribosomal protein L20	66312	66665	R
LSC	rps12	ribosomal protein S12	67437	67550	R	trans-splicing gene; exon1;
LSC	clpP	clp protease proteolytic subunit	67705	67956	R
LSC	clpP	clp protease proteolytic subunit	68540	68831	R
LSC	clpP	clp protease proteolytic subunit	69624	69694	R
LSC	psbB	photosystem II CP47 chlorophyll apoprotein	70160	71686	F
LSC	psbT	photosystem II protein T	71862	71963	F
LSC	psbN	photosystem II protein N	72022	72153	R
LSC	psbH	photosystem II phosphoprotein	72265	72486	F
LSC	petB	cytochrome b6	72612	72617	F
LSC	petB	cytochrome b6	73436	74080	F
LSC	petD	cytochrome b6/f complex subunit IV	74288	74295	F
LSC	petD	cytochrome b6/f complex subunit IV	75046	75535	F
LSC	rpoA	RNA polymerase alpha subunit	75739	76746	R
LSC	rps11	ribosomal protein S11	76816	77232	R
LSC	rpl36	ribosomal protein L36	77365	77478	R
LSC	rps8	ribosomal protein S8	77941	78339	R
LSC	rpl14	ribosomal protein L14	78537	78905	R
LSC	rpl16	ribosomal protein L16	79033	79431	R
LSC	rpl16	ribosomal protein L16	80480	80488	R
LSC	rps3	ribosomal protein S3	80654	81310	R
LSC	rpl22	ribosomal protein L22	81367	81759	R
LSC	rps19	ribosomal protein S19	81899	82177	R	start-GTG
LSC	trnH-GUG	tRNA-His	82319	82393	F
IRA	rpl2	ribosomal protein L2	82441	82871	R
IRA	rpl2	ribosomal protein L2	83547	83937	R	start-ACG
IRA	rpl23	ribosomal protein L23	83956	84237	R
IRA	trnI-CAU	tRNA-Ile	84403	84476	R
IRA	ycf2	hypothetical protein RF2	84545	91153	F
IRA	trnL-CAA	tRNA-Leu	92196	92276	R
IRA	ndhB	NADH-plastoquinone oxidoreductase subunit 2	92846	93601	R
IRA	ndhB	NADH-plastoquinone oxidoreductase subunit 2	94284	95060	R
IRA	rps7	ribosomal protein S7	95370	95837	R
IRA	rps12	ribosomal protein S12	95896	95921	R	trans-splicing gene; exon3;
IRA	rps12	ribosomal protein S12	96464	96695	R	trans-splicing gene; exon2;
IRA	trnV-GAC	tRNA-Val	98549	98620	F
IRA	rrn16	16S ribosomal RNA	98847	100337	F
IRA	trnI-GAU	tRNA-Ile	100631	100667	F
IRA	trnI-GAU	tRNA-Ile	101605	101639	F
IRA	trnA-UGC	tRNA-Ala	101703	101740	F
IRA	trnA-UGC	tRNA-Ala	102551	102585	F
IRA	rrn23	23S ribosomal RNA	102731	105540	F
IRA	rrn4.5	4.5S ribosomal RNA	105639	105741	F
IRA	rrn5	5S ribosomal RNA	105968	106088	F
IRA	trnR-ACG	tRNA-Arg	106339	106412	F
IRA	trnN-GUU	tRNA-Asn	106914	106985	R
IRA	ycf1	hypothetical protein RF1	107302	108564	F
SSC	ndhF	NADH-plastoquinone oxidoreductase subunit 5	108532	110760	R
SSC	rpl32	ribosomal protein L32	111167	111340	F
SSC	trnL-UAG	tRNA-Leu	112052	112131	F
SSC	ccsA	cytochrome c heme attachment protein	112214	113179	F
SSC	ndhD	NADH-plastoquinone oxidoreductase subunit 4	113354	114859	R	start-ACG
SSC	psaC	photosystem I subunit VII	114989	115234	R
SSC	ndhE	NADH-plastoquinone oxidoreductase subunit 4L	115629	115934	R
SSC	ndhG	NADH-plastoquinone oxidoreductase subunit 6	116149	116682	R
SSC	ndhI	NADH-plastoquinone oxidoreductase subunit I	117067	117606	R
SSC	ndhA	NADH-plastoquinone oxidoreductase subunit 1	117695	118235	R
SSC	ndhA	NADH-plastoquinone oxidoreductase subunit 1	119280	119830	R
SSC	ndhH	NADH-plastoquinone oxidoreductase subunit 7	119832	121013	R
SSC	rps15	ribosomal protein S15	121107	121379	R
SSC	ycf1	hypothetical protein RF1	121789	127365	R
IRB	trnN-GUU	tRNA-Asn	127682	127753	F
IRB	trnR-ACG	tRNA-Arg	128255	128328	R
IRB	rrn5	5S ribosomal RNA	128579	128699	R
IRB	rrn4.5	4.5S ribosomal RNA	128926	129028	R
IRB	rrn23	23S ribosomal RNA	129127	131936	R
IRB	trnA-UGC	tRNA-Ala	132082	132116	R
IRB	trnA-UGC	tRNA-Ala	132927	132964	R
IRB	trnI-GAU	tRNA-Ile	133028	133062	R
IRB	trnI-GAU	tRNA-Ile	134000	134036	R
IRB	rrn16	16S ribosomal RNA	134330	135820	R
IRB	trnV-GAC	tRNA-Val	136047	136118	R
IRB	rps12	ribosomal protein S12	137972	138203	F	trans-splicing gene; exon2;
IRB	rps12	ribosomal protein S12	138746	138771	F	trans-splicing gene; exon3;
IRB	rps7	ribosomal protein S7	138830	139297	F
IRB	ndhB	NADH-plastoquinone oxidoreductase subunit 2	139607	140383	F
IRB	ndhB	NADH-plastoquinone oxidoreductase subunit 2	141066	141821	F
IRB	trnL-CAA	tRNA-Leu	142391	142471	F
IRB	ycf2	hypothetical protein RF2	143514	150122	R
IRB	trnI-CAU	tRNA-Ile	150191	150264	F
IRB	rpl23	ribosomal protein L23	150430	150711	F
IRB	rpl2	ribosomal protein L2	150730	151119	F	start-ACG
IRB	rpl2	ribosomal protein L2	151795	152226	F
IRB	trnH-GUG	tRNA-His	152274	152348	R

## Sheet: Lilium lancifolium
Region	Feature	Description	Start	End	Strand	Note
LSC	psbA	photosystem II protein D1	84	1145	R
LSC	trnK-UUU	tRNA-Lys	1369	1403	R
LSC	matK	maturase K	1710	3248	R
LSC	trnK-UUU	tRNA-Lys	4023	4059	R
LSC	rps16	ribosomal protein S16	4803	5012	R
LSC	rps16	ribosomal protein S16	5903	5944	R
LSC	trnQ-UUG	tRNA-Gln	6571	6642	R
LSC	psbK	photosystem II protein K	6972	7163	F
LSC	psbI	photosystem II protein I	7289	7399	F
LSC	trnS-GCU	tRNA-Ser	7486	7575	R
LSC	trnG-UCC	tRNA-Gly	8255	8278	F
LSC	trnG-UCC	tRNA-Gly	8960	9007	F
LSC	trnR-UCU	tRNA-Arg	9154	9225	F
LSC	atpA	ATP synthase CF1 alpha subunit	9337	10860	R
LSC	atpF	ATP synthase CF0 subunit I	10939	11349	R
LSC	atpF	ATP synthase CF0 subunit I	12133	12276	R
LSC	atpH	ATP synthase CF0 subunit III	12761	13006	R
LSC	atpI	ATP synthase CF0 subunit IV	13889	14632	R
LSC	rps2	ribosomal protein S2	14899	15609	R
LSC	rpoC2	RNA polymerase beta'' subunit	15843	19967	R
LSC	rpoC1	RNA polymerase beta' subunit	20141	21772	R
LSC	rpoC1	RNA polymerase beta' subunit	22544	22978	R
LSC	rpoB	RNA polymerase beta subunit	23005	26211	R
LSC	trnC-GCA	tRNA-Cys	26878	26948	F
LSC	petN	cytochrome b6/f complex subunit VIII	27486	27575	F
LSC	psbM	photosystem II protein M	27748	27852	R
LSC	trnD-GUC	tRNA-Asp	29035	29108	R
LSC	trnY-GUA	tRNA-Tyr	29401	29484	R
LSC	trnE-UUC	tRNA-Glu	29544	29616	R
LSC	trnT-GGU	tRNA-Thr	30272	30343	F
LSC	psbD	photosystem II protein D2	31260	32321	F
LSC	psbC	photosystem II CP43 chlorophyll apoprotein	32269	33684	F
LSC	trnS-UGA	tRNA-Ser	33822	33914	R
LSC	psbZ	photosystem II protein Z	34109	34297	F
LSC	trnG-GCC	tRNA-Gly	34585	34655	F
LSC	trnfM-CAU	tRNA-Met	34840	34913	R
LSC	rps14	ribosomal protein S14	35082	35384	R
LSC	psaB	photosystem I P700 apoprotein A2	35518	37722	R
LSC	psaA	photosystem I P700 apoprotein A1	37748	40000	R
LSC	ycf3	photosystem I assembly protein ycf3	40405	40565	R
LSC	ycf3	photosystem I assembly protein ycf3	41280	41505	R
LSC	ycf3	photosystem I assembly protein ycf3	42235	42360	R
LSC	trnS-GGA	tRNA-Ser	42933	43019	F
LSC	rps4	ribosomal protein S4	43301	43906	R
LSC	trnT-UGU	tRNA-Thr	44244	44316	R
LSC	trnL-UAA	tRNA-Leu	45078	45112	F
LSC	trnL-UAA	tRNA-Leu	45651	45700	F
LSC	trnF-GAA	tRNA-Phe	45876	45948	F
LSC	ndhJ	NADH-plastoquinone oxidoreductase subunit J	46719	47195	R
LSC	ndhK	NADH-plastoquinone oxidoreductase subunit K	47271	48164	R
LSC	ndhC	NADH-plastoquinone oxidoreductase subunit 3	48044	48406	R
LSC	trnV-UAC	tRNA-Val	49133	49169	R
LSC	trnV-UAC	tRNA-Val	49774	49810	R
LSC	trnM-CAU	tRNA-Met	49971	50043	F
LSC	atpE	ATP synthase CF1 epsilon subunit	50229	50636	R
LSC	atpB	ATP synthase CF1 beta subunit	50633	52129	R
LSC	rbcL	ribulose-1,5-bisphosphate carboxylase/oxygenase large subunit	52756	54198	F
LSC	accD	acetyl-CoA carboxylase beta subunit	54880	56349	F
LSC	psaI	photosystem I subunit VIII	57152	57256	F
LSC	ycf4	photosystem I assembly protein ycf4	57618	58172	F
LSC	petA	cytochrome f	59819	60781	F
LSC	psbJ	photosystem II protein J	61586	61708	R
LSC	psbL	photosystem II protein L	61834	61950	R
LSC	psbF	photosystem II cytochrome b559 beta subunit	61973	62092	R
LSC	psbE	photosystem II cytochrome b559 alpha subunit	62108	62359	R
LSC	petL	cytochrome b6/f complex subunit VI	63541	63636	F
LSC	petG	cytochrome b6/f complex subunit V	63813	63926	F
LSC	trnW-CCA	tRNA-Trp	64024	64097	R
LSC	trnP-UGG	tRNA-Pro	64266	64339	R
LSC	psaJ	photosystem I subunit IX	64680	64808	F
LSC	rpl33	ribosomal protein L33	65312	65515	F
LSC	rps18	ribosomal protein S18	65692	65997	F
LSC	rpl20	ribosomal protein L20	66267	66620	R
LSC	rps12	ribosomal protein S12	67392	67505	R	trans-splicing gene; exon1;
LSC	clpP	clp protease proteolytic subunit	67660	67911	R
LSC	clpP	clp protease proteolytic subunit	68498	68789	R
LSC	clpP	clp protease proteolytic subunit	69578	69648	R
LSC	psbB	photosystem II CP47 chlorophyll apoprotein	70114	71640	F
LSC	psbT	photosystem II protein T	71827	71928	F
LSC	psbN	photosystem II protein N	71987	72118	R
LSC	psbH	photosystem II phosphoprotein	72230	72451	F
LSC	petB	cytochrome b6	72577	72582	F
LSC	petB	cytochrome b6	73403	74044	F
LSC	petD	cytochrome b6/f complex subunit IV	74252	74259	F
LSC	petD	cytochrome b6/f complex subunit IV	75010	75499	F
LSC	rpoA	RNA polymerase alpha subunit	75703	76710	R
LSC	rps11	ribosomal protein S11	76780	77196	R
LSC	rpl36	ribosomal protein L36	77329	77442	R
LSC	rps8	ribosomal protein S8	77905	78303	R
LSC	rpl14	ribosomal protein L14	78501	78869	R
LSC	rpl16	ribosomal protein L16	78997	79395	R
LSC	rpl16	ribosomal protein L16	80445	80453	R
LSC	rps3	ribosomal protein S3	80619	81275	R
LSC	rpl22	ribosomal protein L22	81332	81724	R
LSC	rps19	ribosomal protein S19	81864	82142	R	start-GTG
IRA	trnH-GUG	tRNA-His	82284	82358	F
IRA	rpl2	ribosomal protein L2	82406	82836	R
IRA	rpl2	ribosomal protein L2	83512	83902	R	start-ACG
IRA	rpl23	ribosomal protein L23	83921	84202	R
IRA	trnI-CAU	tRNA-Ile	84368	84441	R
IRA	ycf2	hypothetical protein RF2	84510	91118	F
IRA	trnL-CAA	tRNA-Leu	92161	92241	R
IRA	ndhB	NADH-plastoquinone oxidoreductase subunit 2	92811	93566	R
IRA	ndhB	NADH-plastoquinone oxidoreductase subunit 2	94249	95025	R
IRA	rps7	ribosomal protein S7	95335	95802	R
IRA	rps12	ribosomal protein S12	95861	95886	R	trans-splicing gene; exon3;
IRA	rps12	ribosomal protein S12	96429	96660	R	trans-splicing gene; exon2;
IRA	trnV-GAC	tRNA-Val	98514	98585	F
IRA	rrn16	16S ribosomal RNA	98812	100302	F
IRA	trnI-GAU	tRNA-Ile	100596	100632	F
IRA	trnI-GAU	tRNA-Ile	101570	101604	F
IRA	trnA-UGC	tRNA-Ala	101668	101705	F
IRA	trnA-UGC	tRNA-Ala	102516	102550	F
IRA	rrn23	23S ribosomal RNA	102696	105505	F
IRA	rrn4.5	4.5S ribosomal RNA	105604	105706	F
IRA	rrn5	5S ribosomal RNA	105934	106054	F
IRA	trnR-ACG	tRNA-Arg	106305	106378	F
IRA	trnN-GUU	tRNA-Asn	106880	106951	R
IRA	ycf1	hypothetical protein RF1	107268	108530	F
SSC	ndhF	NADH-plastoquinone oxidoreductase subunit 5	108498	110726	R
SSC	rpl32	ribosomal protein L32	111133	111306	F
SSC	trnL-UAG	tRNA-Leu	112018	112097	F
SSC	ccsA	cytochrome c heme attachment protein	112180	113145	F
SSC	ndhD	NADH-plastoquinone oxidoreductase subunit 4	113320	114825	R	start-ACG
SSC	psaC	photosystem I subunit VII	114955	115200	R
SSC	ndhE	NADH-plastoquinone oxidoreductase subunit 4L	115595	115900	R
SSC	ndhG	NADH-plastoquinone oxidoreductase subunit 6	116097	116630	R
SSC	ndhI	NADH-plastoquinone oxidoreductase subunit I	117015	117554	R
SSC	ndhA	NADH-plastoquinone oxidoreductase subunit 1	117643	118183	R
SSC	ndhA	NADH-plastoquinone oxidoreductase subunit 1	119229	119779	R
SSC	ndhH	NADH-plastoquinone oxidoreductase subunit 7	119781	120962	R
SSC	rps15	ribosomal protein S15	121056	121328	R
IRB	ycf1	hypothetical protein RF1	121736	127312	R
IRB	trnN-GUU	tRNA-Asn	127629	127700	F
IRB	trnR-ACG	tRNA-Arg	128202	128275	R
IRB	rrn5	4.5S ribosomal RNA	128526	128646	R
IRB	rrn4.5	4.5S ribosomal RNA	128874	128976	R
IRB	rrn23	23S ribosomal RNA	129075	131884	R
IRB	trnA-UGC	tRNA-Ala	132030	132064	R
IRB	trnA-UGC	tRNA-Ala	132875	132912	R
IRB	trnI-GAU	tRNA-Ile	132976	133010	R
IRB	trnI-GAU	tRNA-Ile	133948	133984	R
IRB	rrn16	16S ribosomal RNA	134278	135768	R
IRB	trnV-GAC	tRNA-Val	135995	136066	R
IRB	rps12	ribosomal protein S12	137920	138151	F	trans-splicing gene; exon2;
IRB	rps12	ribosomal protein S12	138694	138719	F	trans-splicing gene; exon3;
IRB	rps7	ribosomal protein S7	138778	139245	F
IRB	ndhB	NADH-plastoquinone oxidoreductase subunit 2	139555	140331	F
IRB	ndhB	NADH-plastoquinone oxidoreductase subunit 2	141014	141769	F
IRB	trnL-CAA	tRNA-Leu	142339	142419	F
IRB	ycf2	hypothetical protein RF2	143462	150070	R
IRB	trnI-CAU	tRNA-Ile	150139	150212	F
IRB	rpl23	ribosomal protein L23	150378	150659	F
IRB	rpl2	ribosomal protein L2	150678	151067	F	start-ACG
IRB	rpl2	ribosomal protein L2	151743	152174	F
IRB	trnH-GUG	tRNA-His	152222	152296	R

## Sheet: Lilium philadelphicum
Region	Feature	Description	Start	End	Strand	Note
LSC	psbA	photosystem II protein D1	108	1169	R
LSC	trnK-UUU	tRNA-Lys	1385	1419	R
LSC	matK	maturase K	1729	3267	R
LSC	trnK-UUU	tRNA-Lys	4024	4060	R
LSC	rps16	ribosomal protein S16	4811	5020	R
LSC	rps16	ribosomal protein S16	5908	5949	R
LSC	trnQ-UUG	tRNA-Gln	6448	6519	R
LSC	psbK	photosystem II protein K	6840	7031	F
LSC	psbI	photosystem II protein I	7165	7275	F
LSC	trnS-GCU	tRNA-Ser	7362	7451	R
LSC	trnG-UCC	tRNA-Gly	8056	8079	F
LSC	trnG-UCC	tRNA-Gly	8763	8810	F
LSC	trnR-UCU	tRNA-Arg	8957	9028	F
LSC	atpA	ATP synthase CF1 alpha subunit	9143	10666	R
LSC	atpF	ATP synthase CF0 subunit I	10745	11155	R
LSC	atpF	ATP synthase CF0 subunit I	11943	12086	R
LSC	atpH	ATP synthase CF0 subunit III	12578	12823	R
LSC	atpI	ATP synthase CF0 subunit IV	13721	14464	R
LSC	rps2	ribosomal protein S2	14731	15441	R
LSC	rpoC2	RNA polymerase beta'' subunit	15678	19808	R
LSC	rpoC1	RNA polymerase beta' subunit	19982	21613	R
LSC	rpoC1	RNA polymerase beta' subunit	22359	22793	R
LSC	rpoB	RNA polymerase beta subunit	22820	26026	R
LSC	trnC-GCA	tRNA-Cys	26727	26797	F
LSC	petN	cytochrome b6/f complex subunit VIII	27356	27445	F
LSC	psbM	photosystem II protein M	27618	27722	R
LSC	trnD-GUC	tRNA-Asp	28901	28974	R
LSC	trnY-GUA	tRNA-Tyr	29312	29395	R
LSC	trnE-UUC	tRNA-Glu	29455	29527	R
LSC	trnT-GGU	tRNA-Thr	30118	30189	F
LSC	psbD	photosystem II protein D2	31048	32109	F
LSC	psbC	photosystem II CP43 chlorophyll apoprotein	32057	33472	F
LSC	trnS-UGA	tRNA-Ser	33610	33702	R
LSC	psbZ	photosystem II protein Z	33897	34085	F
LSC	trnG-GCC	tRNA-Gly	34380	34450	F
LSC	trnfM-CAU	tRNA-Met	34488	34561	R
LSC	rps14	ribosomal protein S14	34730	35032	R
LSC	psaB	photosystem I P700 apoprotein A2	35166	37370	R
LSC	psaA	photosystem I P700 apoprotein A1	37402	39654	R
LSC	ycf3	photosystem I assembly protein ycf3	40249	40407	R
LSC	ycf3	photosystem I assembly protein ycf3	41135	41362	R
LSC	ycf3	photosystem I assembly protein ycf3	42080	42205	R
LSC	trnS-GGA	tRNA-Ser	42774	42860	F
LSC	rps4	ribosomal protein S4	43172	43777	R
LSC	trnT-UGU	tRNA-Thr	44101	44173	R
LSC	trnL-UAA	tRNA-Leu	44930	44964	F
LSC	trnL-UAA	tRNA-Leu	45503	45552	F
LSC	trnF-GAA	tRNA-Phe	45728	45800	F
LSC	ndhJ	NADH-plastoquinone oxidoreductase subunit J	46569	47045	R
LSC	ndhK	NADH-plastoquinone oxidoreductase subunit K	47121	48014	R
LSC	ndhC	NADH-plastoquinone oxidoreductase subunit 3	47894	48256	R
LSC	trnV-UAC	tRNA-Val	48951	48987	R
LSC	trnV-UAC	tRNA-Val	49593	49629	R
LSC	trnM-CAU	tRNA-Met	49791	49863	F
LSC	atpE	ATP synthase CF1 epsilon subunit	50040	50447	R
LSC	atpB	ATP synthase CF1 beta subunit	50444	51940	R
LSC	rbcL	ribulose-1,5-bisphosphate carboxylase/oxygenase large subunit	52561	54003	F
LSC	accD	acetyl-CoA carboxylase beta subunit	54689	56122	F
LSC	psaI	photosystem I subunit VIII	56846	56950	F
LSC	ycf4	photosystem I assembly protein ycf4	57311	57865	F
LSC	cemA	chloroplast envelope membrane protein	58599	59285	F
LSC	petA	cytochrome f	59524	60486	F
LSC	psbJ	photosystem II protein J	61290	61412	R
LSC	psbL	photosystem II protein L	61538	61654	R
LSC	psbF	photosystem II cytochrome b559 beta subunit	61677	61796	R
LSC	psbE	photosystem II cytochrome b559 alpha subunit	61812	62063	R
LSC	petL	cytochrome b6/f complex subunit VI	63262	63357	F
LSC	petG	cytochrome b6/f complex subunit V	63529	63642	F
LSC	trnW-CCA	tRNA-Trp	63740	63812	R
LSC	trnP-UGG	tRNA-Pro	63984	64057	R
LSC	psaJ	photosystem I subunit IX	64391	64519	F
LSC	rpl33	ribosomal protein L33	65010	65213	F
LSC	rps18	ribosomal protein S18	65402	65707	F
LSC	rpl20	ribosomal protein L20	65982	66329	R
LSC	rps12	ribosomal protein S12	67101	67214	R	trans-splicing gene; exon1;
LSC	clpP	clp protease proteolytic subunit	67361	67612	R
LSC	clpP	clp protease proteolytic subunit	68193	68484	R
LSC	clpP	clp protease proteolytic subunit	69277	69347	R
LSC	psbB	photosystem II CP47 chlorophyll apoprotein	69810	71336	F
LSC	psbT	photosystem II protein T	71530	71631	F
LSC	psbN	photosystem II protein N	71690	71821	R
LSC	psbH	photosystem II phosphoprotein	71933	72154	F
LSC	petB	cytochrome b6	72280	72285	F
LSC	petB	cytochrome b6	73107	73748	F
LSC	petD	cytochrome b6/f complex subunit IV	73956	73963	F
LSC	petD	cytochrome b6/f complex subunit IV	74720	75209	F
LSC	rpoA	RNA polymerase alpha subunit	75427	76425	R
LSC	rps11	ribosomal protein S11	76495	76911	R
LSC	rpl36	ribosomal protein L36	77044	77157	R
LSC	rps8	ribosomal protein S8	77628	78026	R
LSC	rpl14	ribosomal protein L14	78193	78561	R
LSC	rpl16	ribosomal protein L16	78689	79087	R
LSC	rpl16	ribosomal protein L16	80083	80091	R
LSC	rps3	ribosomal protein S3	80250	80906	R
LSC	rpl22	ribosomal protein L22	80961	81353	R
LSC	rps19	ribosomal protein S19	81442	81720	R	start-GTG
IRA	trnH-GUG	tRNA-His	81862	81936	F
IRA	rpl2	ribosomal protein L2	81984	82415	R
IRA	rpl2	ribosomal protein L2	83088	83480	R	start-ACG
IRA	rpl23	ribosomal protein L23	83499	83780	R
IRA	trnI-CAU	tRNA-Ile	83946	84019	R
IRA	ycf2	hypothetical protein RF2	84088	90741	F
IRA	trnL-CAA	tRNA-Leu	91784	91864	R
IRA	ndhB	NADH-plastoquinone oxidoreductase subunit 2	92434	93189	R
IRA	ndhB	NADH-plastoquinone oxidoreductase subunit 2	93873	94649	R
IRA	rps7	ribosomal protein S7	94959	95426	R
IRA	rps12	ribosomal protein S12	95483	95508	R	trans-splicing gene; exon3;
IRA	rps12	ribosomal protein S12	96050	96281	R	trans-splicing gene; exon2;
IRA	trnV-GAC	tRNA-Val	98134	98205	F
IRA	rrn16	16S ribosomal RNA	98432	99922	F
IRA	trnI-GAU	tRNA-Ile	100216	100252	F
IRA	trnI-GAU	tRNA-Ile	101190	101224	F
IRA	trnA-UGC	tRNA-Ala	101288	101325	F
IRA	trnA-UGC	tRNA-Ala	102136	102170	F
IRA	rrn23	23S ribosomal RNA	102316	105125	F
IRA	rrn4.5	4.5S ribosomal RNA	105224	105326	F
IRA	rrn5	5S ribosomal RNA	105554	105674	F
IRA	trnR-ACG	tRNA-Arg	105925	105998	F
IRA	trnN-GUU	tRNA-Asn	106500	106571	R
IRA	ycf1	hypothetical protein RF1	106888	108159	F
SSC	ndhF	NADH-plastoquinone oxidoreductase subunit 5	108129	110360	R
SSC	rpl32	ribosomal protein L32	110780	110953	F
SSC	trnL-UAG	tRNA-Leu	111571	111650	F
SSC	ccsA	cytochrome c heme attachment protein	111738	112703	F
SSC	ndhD	NADH-plastoquinone oxidoreductase subunit 4	112876	114381	R	start-ACG
SSC	psaC	photosystem I subunit VII	114511	114756	R
SSC	ndhE	NADH-plastoquinone oxidoreductase subunit 4L	115151	115456	R
SSC	ndhI	NADH-plastoquinone oxidoreductase subunit I	116583	117122	R
SSC	ndhA	NADH-plastoquinone oxidoreductase subunit 1	117211	117751	R
SSC	ndhA	NADH-plastoquinone oxidoreductase subunit 1	118796	119346	R
SSC	ndhH	NADH-plastoquinone oxidoreductase subunit 7	119348	120529	R
SSC	rps15	ribosomal protein S15	120629	120901	R
SSC	ycf1	hypothetical protein RF1	121316	126868	R
IRB	trnN-GUU	tRNA-Asn	127185	127256	F
IRB	trnR-ACG	tRNA-Arg	127758	127831	R
IRB	rrn5	5S ribosomal RNA	128078	128198	R
IRB	rrn4.5	4.5S ribosomal RNA	128426	128528	R
IRB	rrn23	23S ribosomal RNA	128627	131436	R
IRB	trnA-UGC	tRNA-Ala	131586	131620	R
IRB	trnA-UGC	tRNA-Ala	132431	132468	R
IRB	trnI-GAU	tRNA-Ile	132532	132566	R
IRB	trnI-GAU	tRNA-Ile	133504	133540	R
IRB	rrn16	16S ribosomal RNA	133834	135324	R
IRB	trnV-GAC	tRNA-Val	135551	135622	R
IRB	rps12	ribosomal protein S12	137475	137706	F	trans-splicing gene; exon2;
IRB	rps12	ribosomal protein S12	138248	138273	F	trans-splicing gene; exon3;
IRB	rps7	ribosomal protein S7	138330	138797	F
IRB	ndhB	NADH-plastoquinone oxidoreductase subunit 2	139107	139883	F
IRB	ndhB	NADH-plastoquinone oxidoreductase subunit 2	140567	141322	F
IRB	trnL-CAA	tRNA-Leu	141892	141972	F
IRB	ycf2	hypothetical protein RF2	143015	149668	R
IRB	trnI-CAU	tRNA-Ile	149737	149810	F
IRB	rpl23	ribosomal protein L23	149976	150257	F
IRB	rpl2	ribosomal protein L2	150276	150665	F	start-ACG
IRB	rpl2	ribosomal protein L2	151341	151772	F
IRB	trnH-GUG	tRNA-His	151820	151894	R
