# Supplementary material for: Chloroplast genomes of Lilium lancifolium, L. amabile, L. callosum, and L. philadelphicum: Molecular characterization and their use in phylogenetic analysis in the genus Lilium and other allied genera in the order Liliales
Source: PLoS One. 2017 Oct 24;12(10):e0186788. doi: 10.1371/journal.pone.0186788 (PMC5655457; doi:10.1371/journal.pone.0186788)
Supplement: S3 Table — (XLSX) [file pone.0186788.s003.xlsx]

## Sheet: SNP and InDel
S3 Table. Number of SNPs and indels in 80 genes in L. amabile, L. callosum, L. lancifolium and L. philadelphicum.
No.	Gene	No. of SNP	No. of InDel	size		No.	Gene	No. of SNP	No. of InDel	size
1	accD	16	4	1433		41	psbL	2	0	116
2	atpA	25	0	1523		42	psbM	3	0	104
3	atpB	8	1	1496		43	psbN	1	0	131
4	atpE	7	0	407		44	rbcL	27	1	1442
5	atpF	11	2	553		45	rpl14	6	0	368
6	atpH	2	1	245		46	rpl16	3	1	406
7	atpI	12	0	743		47	rpl2	8	0	823
8	ccsA	15	3	965		48	rpl20	9	2	347
9	clpP	6	0	612		49	rpl22	8	1	392
10	matK	56	1	1538		50	rpl32	3	0	173
11	ndhA	23	0	1090		51	rpl33	3	0	203
12	ndhB	4	2	1531		52	rpl36	4	0	113
13	ndhC	4	0	362		53	rpoA	27	0	998
14	ndhD	25	0	1505		54	rpoB	33	1	3206
15	ndhE	4	0	305		55	rpoC1	30	1	2065
16	ndhF	52	2	2231		56	rpoC2	77	9	4130
17	ndhG	13	1	533		57	rps11	6	1	416
18	ndhH	17	0	1181		58	rps12	1	0	369
19	ndhI	15	0	539		59	rps14	6	0	302
20	ndhJ	10	0	476		60	rps15	12	3	272
21	ndhK	12	1	893		61	rps16	2	0	250
22	petA	14	0	962		62	rps18	4	0	305
23	petB	3	0	646		63	rps19	6	0	278
24	petD	6	0	496		64	rps2	11	1	710
25	petG	3	1	113		65	rps3	19	0	656
26	petL	2	0	95		66	rps4	7	1	605
27	petN	1	0	89		67	rps7	2	0	467
28	psaA	26	1	2252		68	rps8	9	0	398
29	psaB	18	0	2204		69	rrn16	2	0	1490
30	psaC	1	0	245		70	rrn23	12	0	2809
31	psaJ	1	0	128		71	rrn5	1	0	120
32	psbA	9	2	1061		72	rrn5S	1	0	120
33	psbB	21	0	1526		73	trnG-GCC	2	0	70
34	psbC	16	0	1415		74	trnL-UAA	1	0	83
35	psbD	10	0	1061		75	trnW-CCA	1	0	72
36	psbE	2	0	251		76	trnY-GUA	1	0	83
37	psbF	1	0	119		77	ycf1	171	24	5552
38	psbH	4	0	221		78	ycf2	50	4	6653
39	psbI	2	0	110		79	ycf3	6	0	510
40	psbK	3	0	191		80	ycf4	9	1	554
