# Supplementary material for: Chloroplast genomes of Lilium lancifolium, L. amabile, L. callosum, and L. philadelphicum: Molecular characterization and their use in phylogenetic analysis in the genus Lilium and other allied genera in the order Liliales
Source: PLoS One. 2017 Oct 24;12(10):e0186788. doi: 10.1371/journal.pone.0186788 (PMC5655457; doi:10.1371/journal.pone.0186788)
Supplement: S4 Table — (XLSX) [file pone.0186788.s004.xlsx]

## Sheet: SNP
S4 Table. The SNPs and their locations in the cp genomes in L. amabile, L. callosum, L. lancifolium and L. philadelphicum.
No.	Aligned Position	Lilium amabile		Lilium callosum		Lilium distichum		Lilium fargesii		Lilium hansonii		Lilium lancifolium		Lilium longiflorum		Lilium philadelphicum		Lilium superbum		Locus	Location
		Nucleotide	True position	Nucleotide	True position	Nucleotide	True position	Nucleotide	True position	Nucleotide	True position	Nucleotide	True position	Nucleotide	True position	Nucleotide	True position	Nucleotide	True position
1	43	T	40	T	40	T	43	T	39	T	40	T	40	T	40	T	39	C	3	trnH-GUG~psbA	Intergenic
2	248	C	220	C	220	C	224	T	220	C	220	C	220	C	220	C	244	C	184	psbA	Genic
3	250	G	222	G	222	G	226	G	222	G	222	G	222	G	222	G	246	A	186	psbA	Genic
4	277	C	249	C	249	C	253	T	249	C	249	C	249	C	249	C	273	C	213	psbA	Genic
5	589	G	561	G	561	G	565	G	561	G	561	G	561	G	561	A	585	G	525	psbA	Genic
6	724	A	696	A	696	G	700	G	696	A	696	A	696	A	696	G	720	G	660	psbA	Genic
7	784	C	756	C	756	C	760	C	756	C	756	C	756	C	756	T	780	C	720	psbA	Genic
8	835	C	807	C	807	C	811	C	807	C	807	C	807	C	807	C	831	T	771	psbA	Genic
9	931	A	903	A	903	G	907	A	903	A	903	A	903	G	903	G	927	G	867	psbA	Genic
10	1108	G	1080	G	1080	A	1084	A	1080	G	1080	G	1080	G	1080	A	1104	A	1044	psbA	Genic
11	1242	T	1210	T	1210	T	1218	T	1210	T	1210	T	1210	T	1210	A	1234	T	1174	psbA~trnK-UUU	Intergenic
12	1334	A	1301	A	1301	T	1309	T	1301	A	1301	A	1301	A	1301	T	1325	T	1266	psbA~trnK-UUU	Intergenic
13	1346	C	1313	C	1313	T	1313	T	1305	C	1313	C	1313	C	1313	T	1329	T	1270	psbA~trnK-UUU	Intergenic
14	1378	T	1345	T	1345	T	1345	T	1337	A	1345	T	1345	T	1345	T	1361	T	1302	psbA~trnK-UUU	Intergenic
15	1399	G	1366	G	1366	T	1366	G	1358	G	1366	G	1366	G	1366	G	1382	G	1323	psbA~trnK-UUU	Intergenic
16	1440	G	1407	G	1407	G	1407	G	1399	G	1407	G	1407	G	1407	G	1423	A	1364	trnK-UUU~matK	Intergenic
17	1462	T	1429	T	1429	C	1429	C	1414	T	1429	T	1429	T	1429	C	1445	C	1386	trnK-UUU~matK	Intergenic
18	1467	G	1434	G	1434	G	1434	T	1419	G	1434	G	1434	G	1434	G	1450	G	1391	trnK-UUU~matK	Intergenic
19	1469	G	1436	G	1436	A	1436	A	1421	G	1436	G	1436	A	1436	A	1452	A	1393	trnK-UUU~matK	Intergenic
20	1476	T	1443	T	1443	T	1443	T	1428	T	1443	T	1443	A	1443	T	1459	T	1400	trnK-UUU~matK	Intergenic
21	1543	A	1510	A	1510	T	1510	T	1495	A	1510	A	1510	A	1510	T	1526	T	1467	trnK-UUU~matK	Intergenic
22	1558	C	1525	C	1525	A	1525	C	1510	C	1525	C	1525	C	1525	C	1541	C	1482	trnK-UUU~matK	Intergenic
23	1616	C	1578	C	1578	C	1583	C	1563	C	1578	C	1578	C	1578	C	1594	A	1535	trnK-UUU~matK	Intergenic
24	1622	C	1584	C	1584	C	1589	A	1569	C	1584	C	1584	C	1584	C	1600	C	1541	trnK-UUU~matK	Intergenic
25	1640	T	1602	T	1602	T	1607	T	1587	T	1602	T	1602	A	1602	T	1618	T	1559	trnK-UUU~matK	Intergenic
26	1707	T	1668	T	1668	G	1674	T	1653	T	1668	T	1668	T	1668	T	1685	T	1625	trnK-UUU~matK	Intergenic
27	1710	A	1671	A	1671	T	1677	C	1656	A	1671	A	1671	A	1671	C	1688	C	1628	trnK-UUU~matK	Intergenic
28	1733	T	1691	T	1688	A	1698	T	1679	T	1689	T	1691	T	1690	T	1710	T	1643	trnK-UUU~matK	Intergenic
29	1766	G	1724	G	1721	G	1731	G	1712	G	1722	G	1724	A	1723	G	1743	G	1676	matK	Genic
30	1792	G	1750	G	1747	A	1757	G	1738	G	1748	G	1750	G	1749	G	1769	G	1702	matK	Genic
31	1817	C	1775	C	1772	C	1782	C	1763	C	1773	C	1775	C	1774	T	1794	C	1727	matK	Genic
32	1899	A	1851	A	1848	T	1864	T	1839	A	1849	A	1851	A	1850	T	1870	T	1803	matK	Genic
33	1906	A	1858	A	1855	G	1871	G	1846	A	1856	A	1858	A	1857	G	1877	G	1810	matK	Genic
34	1952	G	1904	G	1901	G	1917	G	1892	G	1902	G	1904	G	1903	G	1923	A	1856	matK	Genic
35	1971	C	1923	C	1920	C	1936	C	1911	C	1921	C	1923	C	1922	C	1942	T	1875	matK	Genic
36	1994	T	1946	T	1943	G	1959	T	1934	T	1944	T	1946	T	1945	T	1965	T	1898	matK	Genic
37	2026	C	1978	C	1975	C	1991	C	1966	C	1976	C	1978	C	1977	C	1997	T	1930	matK	Genic
38	2030	A	1982	A	1979	G	1995	G	1970	A	1980	A	1982	A	1981	G	2001	G	1934	matK	Genic
39	2055	C	2007	C	2004	C	2020	C	1995	C	2005	C	2007	C	2006	T	2026	C	1959	matK	Genic
40	2088	T	2040	T	2037	T	2053	T	2028	T	2038	T	2040	T	2039	T	2059	G	1992	matK	Genic
41	2157	T	2109	T	2106	T	2122	T	2097	T	2107	T	2109	T	2108	C	2128	T	2061	matK	Genic
42	2196	C	2148	C	2145	C	2161	C	2136	C	2146	C	2148	A	2147	C	2167	C	2100	matK	Genic
43	2199	A	2151	A	2148	A	2164	T	2139	A	2149	A	2151	A	2150	A	2170	A	2103	matK	Genic
44	2202	A	2154	A	2151	A	2167	G	2142	A	2152	A	2154	A	2153	A	2173	A	2106	matK	Genic
45	2220	T	2172	T	2169	T	2185	T	2160	T	2170	T	2172	G	2171	T	2191	T	2124	matK	Genic
46	2226	T	2178	T	2175	C	2191	C	2166	T	2176	T	2178	C	2177	C	2197	C	2130	matK	Genic
47	2250	A	2202	A	2199	A	2215	A	2190	A	2200	A	2202	A	2201	G	2221	A	2154	matK	Genic
48	2260	A	2212	A	2209	A	2225	A	2200	T	2210	A	2212	A	2211	A	2231	A	2164	matK	Genic
49	2270	G	2222	G	2219	C	2235	C	2210	G	2220	G	2222	C	2221	C	2241	G	2174	matK	Genic
50	2326	C	2278	C	2275	T	2291	C	2266	C	2276	C	2278	C	2277	C	2297	C	2230	matK	Genic
51	2355	A	2307	A	2304	G	2320	G	2295	A	2305	A	2307	G	2306	G	2326	A	2259	matK	Genic
52	2471	T	2423	T	2420	C	2436	C	2411	T	2421	T	2423	T	2422	C	2442	C	2375	matK	Genic
53	2481	G	2433	G	2430	G	2446	G	2421	G	2431	G	2433	G	2432	G	2452	A	2385	matK	Genic
54	2487	A	2439	A	2436	C	2452	C	2427	A	2437	A	2439	A	2438	C	2458	C	2391	matK	Genic
55	2496	A	2448	A	2445	A	2461	A	2436	A	2446	A	2448	A	2447	C	2467	A	2400	matK	Genic
56	2558	C	2510	C	2507	C	2523	C	2498	C	2508	C	2510	T	2509	C	2529	C	2462	matK	Genic
57	2583	A	2535	A	2532	A	2548	C	2523	A	2533	A	2535	A	2534	A	2554	A	2487	matK	Genic
58	2619	A	2571	A	2568	G	2584	G	2559	A	2569	A	2571	A	2570	G	2590	G	2523	matK	Genic
59	2625	A	2577	A	2574	A	2590	A	2565	A	2575	A	2577	A	2576	T	2596	A	2529	matK	Genic
60	2669	C	2621	C	2618	C	2634	T	2609	C	2619	C	2621	C	2620	C	2640	C	2573	matK	Genic
61	2722	T	2674	T	2671	A	2687	T	2662	T	2672	T	2674	T	2673	T	2693	T	2626	matK	Genic
62	2735	G	2687	G	2684	G	2700	G	2675	G	2685	G	2687	G	2686	A	2706	G	2639	matK	Genic
63	2778	G	2730	G	2727	G	2743	G	2718	G	2728	G	2730	G	2729	A	2749	G	2682	matK	Genic
64	2836	G	2788	G	2785	G	2801	A	2776	G	2786	G	2788	G	2787	G	2807	G	2740	matK	Genic
65	2876	G	2828	G	2825	A	2841	G	2816	G	2826	G	2828	G	2827	G	2847	G	2780	matK	Genic
66	2950	C	2902	C	2899	A	2915	A	2890	C	2900	C	2902	A	2901	A	2921	A	2854	matK	Genic
67	2974	A	2926	A	2923	A	2939	A	2914	A	2924	A	2926	A	2925	G	2945	A	2878	matK	Genic
68	2999	G	2951	G	2948	G	2964	G	2939	G	2949	G	2951	G	2950	G	2970	T	2903	matK	Genic
69	3010	A	2962	A	2959	A	2975	T	2950	A	2960	A	2962	A	2961	A	2981	A	2914	matK	Genic
70	3020	A	2972	A	2969	A	2985	A	2960	A	2970	A	2972	A	2971	C	2991	A	2924	matK	Genic
71	3025	T	2977	T	2974	T	2990	T	2965	T	2975	T	2977	G	2976	T	2996	T	2929	matK	Genic
72	3036	T	2988	T	2985	T	3001	T	2976	T	2986	T	2988	T	2987	T	3007	A	2940	matK	Genic
73	3054	A	3006	A	3003	G	3019	A	2994	A	3004	A	3006	A	3005	A	3025	A	2958	matK	Genic
74	3069	C	3021	C	3018	C	3034	C	3009	C	3019	C	3021	C	3020	G	3040	C	2973	matK	Genic
75	3078	C	3030	C	3027	C	3043	A	3018	C	3028	C	3030	C	3029	C	3049	C	2982	matK	Genic
76	3103	A	3055	A	3052	A	3068	A	3043	A	3053	A	3055	A	3054	A	3074	G	3007	matK	Genic
77	3132	A	3084	A	3081	A	3097	A	3072	A	3082	A	3084	C	3083	A	3103	A	3036	matK	Genic
78	3150	A	3102	A	3099	A	3115	G	3090	A	3100	A	3102	A	3101	A	3121	A	3054	matK	Genic
79	3207	T	3159	C	3156	T	3172	T	3147	T	3157	T	3159	T	3158	T	3178	T	3111	matK	Genic
80	3218	A	3170	A	3167	A	3183	A	3158	C	3168	A	3170	A	3169	A	3189	A	3122	matK	Genic
81	3256	G	3208	G	3205	G	3221	G	3196	G	3206	G	3208	G	3207	G	3227	A	3160	matK	Genic
82	3273	T	3225	T	3222	T	3238	A	3213	T	3223	T	3225	T	3224	T	3244	T	3177	matK	Genic
83	3280	C	3232	C	3229	T	3245	T	3220	C	3230	C	3232	C	3231	T	3251	C	3184	matK	Genic
84	3285	T	3237	T	3234	T	3250	T	3225	T	3235	T	3237	T	3236	T	3256	G	3189	matK	Genic
85	3300	C	3252	C	3249	C	3265	C	3240	C	3250	C	3252	C	3251	C	3271	A	3204	matK~trnK-UUU	Intergenic
86	3324	C	3275	C	3272	T	3288	C	3264	C	3273	C	3275	C	3274	C	3294	C	3227	matK~trnK-UUU	Intergenic
87	3336	G	3287	G	3284	G	3300	G	3276	G	3285	G	3287	G	3286	G	3306	A	3239	matK~trnK-UUU	Intergenic
88	3348	G	3299	G	3296	A	3312	A	3288	G	3297	G	3299	G	3298	A	3318	G	3251	matK~trnK-UUU	Intergenic
89	3353	C	3304	C	3301	C	3317	C	3293	C	3302	C	3304	C	3303	C	3323	T	3256	matK~trnK-UUU	Intergenic
90	3368	G	3319	G	3316	G	3332	A	3308	G	3317	G	3319	G	3318	G	3338	G	3271	matK~trnK-UUU	Intergenic
91	3412	A	3363	A	3360	T	3375	T	3352	A	3361	A	3363	A	3362	T	3381	T	3314	matK~trnK-UUU	Intergenic
92	3418	T	3369	T	3366	A	3381	A	3358	T	3367	T	3369	T	3368	A	3387	A	3320	matK~trnK-UUU	Intergenic
93	3434	G	3385	G	3382	G	3397	A	3374	G	3383	G	3385	G	3384	G	3403	G	3336	matK~trnK-UUU	Intergenic
94	3458	A	3409	A	3406	A	3421	A	3398	A	3407	A	3409	C	3408	A	3427	A	3360	matK~trnK-UUU	Intergenic
95	3493	A	3444	A	3441	C	3451	A	3428	A	3442	A	3444	A	3443	A	3457	A	3395	matK~trnK-UUU	Intergenic
96	3513	G	3464	G	3461	G	3465	G	3442	A	3462	G	3464	G	3463	G	3471	G	3409	matK~trnK-UUU	Intergenic
97	3525	T	3476	T	3473	T	3477	T	3454	T	3474	T	3476	T	3475	C	3483	T	3421	matK~trnK-UUU	Intergenic
98	3677	C	3627	C	3624	T	3627	T	3603	C	3625	C	3627	C	3627	T	3634	T	3572	matK~trnK-UUU	Intergenic
99	3698	C	3648	C	3645	C	3648	A	3624	C	3646	C	3648	C	3648	C	3655	T	3593	matK~trnK-UUU	Intergenic
100	3727	A	3677	A	3674	C	3677	C	3653	A	3675	A	3677	A	3677	C	3684	C	3622	matK~trnK-UUU	Intergenic
101	3819	A	3747	A	3744	G	3742	G	3723	A	3745	A	3747	G	3769	G	3754	G	3687	matK~trnK-UUU	Intergenic
102	3821	G	3749	G	3746	G	3744	G	3725	G	3747	G	3749	G	3771	A	3756	G	3689	matK~trnK-UUU	Intergenic
103	3830	C	3758	C	3755	C	3753	C	3734	C	3756	C	3758	C	3780	C	3765	G	3698	matK~trnK-UUU	Intergenic
104	3853	T	3781	T	3778	C	3776	C	3757	T	3779	T	3781	T	3803	C	3788	C	3721	matK~trnK-UUU	Intergenic
105	3861	A	3789	A	3786	A	3784	C	3765	A	3787	A	3789	A	3811	A	3796	A	3729	matK~trnK-UUU	Intergenic
106	3867	C	3795	C	3792	C	3790	A	3771	C	3793	C	3795	C	3817	C	3802	C	3735	matK~trnK-UUU	Intergenic
107	3915	G	3841	G	3838	C	3838	C	3819	G	3839	G	3841	G	3865	C	3848	C	3781	matK~trnK-UUU	Intergenic
108	4075	A	4000	A	3998	A	3989	A	3970	G	3999	A	3998	A	4024	A	3999	A	3932	matK~trnK-UUU	Intergenic
109	4181	C	4106	C	4102	C	4087	C	4074	C	4101	C	4100	T	4127	C	4099	C	4031	trnK-UUU~rps16	Intergenic
110	4218	C	4143	C	4139	A	4123	A	4110	C	4138	C	4137	A	4164	A	4135	C	4067	trnK-UUU~rps16	Intergenic
111	4255	C	4179	C	4175	T	4159	C	4147	C	4174	C	4173	C	4200	C	4171	C	4103	trnK-UUU~rps16	Intergenic
112	4258	C	4182	C	4178	C	4162	C	4150	C	4177	C	4176	C	4203	T	4174	C	4106	trnK-UUU~rps16	Intergenic
113	4262	C	4186	C	4182	T	4166	C	4154	C	4181	C	4180	C	4207	C	4178	C	4110	trnK-UUU~rps16	Intergenic
114	4276	A	4200	A	4196	A	4180	A	4168	A	4195	A	4194	A	4221	G	4192	A	4124	trnK-UUU~rps16	Intergenic
115	4302	C	4226	C	4222	C	4206	C	4194	C	4221	C	4220	C	4247	A	4218	C	4150	trnK-UUU~rps16	Intergenic
116	4361	A	4268	A	4264	A	4262	T	4251	A	4263	A	4262	A	4289	A	4275	A	4205	trnK-UUU~rps16	Intergenic
117	4416	A	4320	A	4318	A	4309	A	4306	A	4308	A	4312	A	4335	A	4327	C	4246	trnK-UUU~rps16	Intergenic
118	4461	G	4364	G	4362	G	4353	G	4342	G	4352	G	4356	A	4379	G	4362	G	4290	trnK-UUU~rps16	Intergenic
119	4531	C	4428	C	4426	T	4417	C	4405	C	4416	C	4420	C	4443	C	4432	C	4355	trnK-UUU~rps16	Intergenic
120	4595	C	4492	C	4490	C	4481	C	4469	C	4480	C	4484	C	4507	C	4496	A	4419	trnK-UUU~rps16	Intergenic
121	4683	G	4574	G	4572	A	4563	G	4551	G	4562	G	4566	G	4595	G	4578	G	4501	trnK-UUU~rps16	Intergenic
122	4688	G	4579	G	4577	G	4568	A	4556	G	4567	G	4571	G	4600	G	4583	G	4506	trnK-UUU~rps16	Intergenic
123	4690	G	4581	G	4579	A	4570	A	4558	A	4569	G	4573	A	4602	A	4585	A	4508	trnK-UUU~rps16	Intergenic
124	4733	T	4624	T	4622	C	4613	C	4601	T	4612	T	4616	C	4645	C	4628	C	4551	trnK-UUU~rps16	Intergenic
125	4735	G	4626	G	4624	G	4615	A	4603	G	4614	G	4618	G	4647	G	4630	G	4553	trnK-UUU~rps16	Intergenic
126	4741	G	4632	G	4630	C	4621	C	4609	G	4620	G	4624	G	4653	C	4636	C	4559	trnK-UUU~rps16	Intergenic
127	4757	G	4648	G	4646	C	4637	G	4625	G	4636	G	4640	G	4669	G	4652	G	4575	trnK-UUU~rps16	Intergenic
128	4765	T	4656	T	4654	A	4645	A	4633	T	4644	T	4648	T	4677	A	4660	A	4583	trnK-UUU~rps16	Intergenic
129	4789	T	4680	T	4678	T	4663	T	4651	T	4662	T	4672	T	4701	G	4678	T	4601	trnK-UUU~rps16	Intergenic
130	4805	A	4696	A	4694	G	4679	G	4667	A	4678	A	4688	A	4717	G	4694	A	4617	trnK-UUU~rps16	Intergenic
131	4807	G	4698	G	4696	A	4681	G	4669	G	4680	G	4690	G	4719	G	4696	G	4619	trnK-UUU~rps16	Intergenic
132	4827	A	4714	A	4712	G	4696	G	4689	A	4696	A	4706	A	4735	G	4712	G	4634	trnK-UUU~rps16	Intergenic
133	4838	C	4725	C	4723	A	4707	A	4700	C	4707	C	4717	C	4746	A	4723	A	4645	trnK-UUU~rps16	Intergenic
134	4938	A	4797	A	4795	T	4778	A	4794	A	4779	A	4789	A	4818	A	4797	A	4707	trnK-UUU~rps16	Intergenic
135	4942	A	4801	A	4799	A	4782	A	4798	A	4783	A	4793	A	4822	A	4801	T	4711	trnK-UUU~rps16	Intergenic
136	5061	A	4920	A	4918	G	4901	G	4917	A	4902	A	4912	A	4941	G	4920	G	4830	rps16	Genic
137	5071	T	4930	T	4928	G	4911	G	4927	T	4912	T	4922	T	4951	G	4930	G	4840	rps16	Genic
138	5216	T	5073	T	5071	C	5054	C	5070	T	5055	T	5065	C	5096	C	5073	C	4983	rps16~rps16	Intergenic
139	5256	A	5113	A	5111	C	5094	C	5110	A	5095	A	5105	C	5136	C	5113	C	5023	rps16~rps16	Intergenic
140	5263	T	5120	T	5118	G	5101	T	5117	T	5102	T	5112	T	5143	T	5120	T	5030	rps16~rps16	Intergenic
141	5293	T	5150	T	5148	T	5131	T	5147	T	5132	T	5142	G	5173	T	5150	T	5060	rps16~rps16	Intergenic
142	5330	C	5187	C	5185	C	5168	C	5184	C	5169	C	5179	C	5210	C	5187	A	5097	rps16~rps16	Intergenic
143	5341	C	5198	C	5196	C	5179	C	5195	C	5180	C	5190	C	5221	C	5198	T	5108	rps16~rps16	Intergenic
144	5352	T	5209	T	5207	T	5190	T	5206	T	5191	T	5201	T	5232	T	5209	G	5119	rps16~rps16	Intergenic
145	5361	A	5218	A	5216	C	5199	C	5215	A	5200	A	5210	A	5241	C	5218	C	5128	rps16~rps16	Intergenic
146	5407	T	5264	T	5262	T	5245	T	5261	T	5246	T	5256	T	5287	T	5264	C	5174	rps16~rps16	Intergenic
147	5433	C	5290	C	5288	C	5271	C	5287	C	5272	C	5282	C	5313	C	5290	T	5200	rps16~rps16	Intergenic
148	5466	G	5323	G	5321	G	5304	A	5320	G	5305	G	5315	G	5346	G	5323	G	5233	rps16~rps16	Intergenic
149	5476	T	5333	T	5331	C	5314	C	5330	T	5315	T	5325	C	5356	C	5333	C	5243	rps16~rps16	Intergenic
150	5501	G	5357	G	5355	G	5332	G	5349	G	5333	G	5343	G	5374	A	5351	G	5261	rps16~rps16	Intergenic
151	5514	C	5370	C	5368	C	5345	T	5362	C	5346	C	5356	C	5387	C	5364	C	5274	rps16~rps16	Intergenic
152	5572	C	5428	C	5426	C	5403	C	5420	C	5404	C	5414	C	5445	T	5422	C	5332	rps16~rps16	Intergenic
153	5611	T	5467	T	5465	C	5442	C	5459	T	5443	T	5453	T	5484	C	5461	C	5371	rps16~rps16	Intergenic
154	5632	C	5486	C	5484	C	5456	C	5480	C	5462	C	5472	T	5503	C	5480	C	5390	rps16~rps16	Intergenic
155	5657	A	5506	A	5504	A	5469	A	5498	A	5482	A	5492	G	5517	A	5496	A	5403	rps16~rps16	Intergenic
156	5803	T	5651	T	5649	T	5614	A	5643	T	5627	T	5637	T	5662	T	5642	T	5548	rps16~rps16	Intergenic
157	5810	T	5658	T	5656	T	5621	T	5650	T	5634	T	5644	T	5669	A	5649	T	5555	rps16~rps16	Intergenic
158	5893	A	5740	A	5738	C	5703	A	5732	A	5716	A	5726	A	5752	A	5731	A	5637	rps16~rps16	Intergenic
159	5907	A	5754	A	5752	C	5717	C	5746	A	5730	A	5740	A	5766	C	5745	C	5651	rps16~rps16	Intergenic
160	6022	G	5868	G	5866	G	5832	A	5860	G	5844	G	5854	G	5879	G	5859	G	5765	rps16~rps16	Intergenic
161	6120	T	5966	T	5964	C	5930	C	5958	T	5942	T	5952	T	5977	C	5957	C	5863	rps16~trnQ-UUG	Intergenic
162	6122	A	5968	A	5966	C	5932	C	5960	A	5944	A	5954	C	5979	C	5959	C	5865	rps16~trnQ-UUG	Intergenic
163	6189	T	6035	T	6033	G	5999	G	6027	T	6011	T	6021	G	6040	G	6026	G	5932	rps16~trnQ-UUG	Intergenic
164	6226	G	6072	G	6070	G	6036	G	6064	G	6048	G	6058	G	6077	A	6063	G	5969	rps16~trnQ-UUG	Intergenic
165	6233	T	6079	G	6077	T	6043	T	6071	T	6055	T	6065	T	6084	T	6070	T	5976	rps16~trnQ-UUG	Intergenic
166	6688	G	6377	G	6374	G	6490	A	6467	G	6352	G	6364	G	6380	G	6240	G	6430	rps16~trnQ-UUG	Intergenic
167	6702	C	6391	C	6388	C	6504	C	6481	C	6366	C	6378	T	6394	C	6254	C	6444	rps16~trnQ-UUG	Intergenic
168	6782	A	6469	A	6466	A	6584	A	6558	A	6444	A	6456	A	6472	C	6333	A	6490	rps16~trnQ-UUG	Intergenic
169	6824	T	6511	T	6508	T	6626	T	6600	T	6486	T	6498	T	6514	C	6375	T	6532	rps16~trnQ-UUG	Intergenic
170	6831	T	6518	G	6515	T	6633	T	6607	T	6493	T	6505	T	6521	T	6382	T	6539	rps16~trnQ-UUG	Intergenic
171	6843	T	6530	T	6527	C	6645	C	6619	T	6505	T	6517	T	6533	C	6394	C	6551	rps16~trnQ-UUG	Intergenic
172	6846	T	6533	T	6530	C	6648	T	6622	T	6508	T	6520	T	6536	G	6397	T	6554	rps16~trnQ-UUG	Intergenic
173	6848	A	6535	A	6532	T	6650	T	6624	A	6510	A	6522	T	6538	T	6399	T	6556	rps16~trnQ-UUG	Intergenic
174	6972	A	6659	A	6656	G	6774	T	6748	A	6634	A	6646	A	6662	G	6523	G	6680	trnQ-UUG~psbK	Intergenic
175	6978	C	6665	C	6662	C	6780	C	6754	C	6640	C	6652	C	6668	A	6529	C	6686	trnQ-UUG~psbK	Intergenic
176	7005	T	6692	T	6689	T	6807	T	6781	T	6667	T	6679	T	6695	A	6556	T	6713	trnQ-UUG~psbK	Intergenic
177	7022	T	6709	T	6706	T	6824	T	6798	T	6684	T	6696	T	6712	G	6573	T	6730	trnQ-UUG~psbK	Intergenic
178	7177	T	6862	T	6859	G	6973	G	6947	T	6837	T	6849	T	6866	G	6717	T	6874	trnQ-UUG~psbK	Intergenic
179	7201	G	6886	G	6883	G	6997	G	6971	G	6861	G	6873	T	6890	G	6741	G	6898	trnQ-UUG~psbK	Intergenic
180	7226	C	6911	C	6908	C	7022	C	6996	C	6886	C	6898	C	6914	C	6766	A	6923	trnQ-UUG~psbK	Intergenic
181	7279	C	6963	C	6960	T	7074	C	7048	C	6938	C	6950	C	6966	C	6818	C	6976	trnQ-UUG~psbK	Intergenic
182	7360	G	7044	G	7041	G	7155	G	7129	G	7019	G	7031	G	7047	G	6899	A	7057	psbK	Genic
183	7372	C	7056	C	7053	C	7167	A	7141	C	7031	C	7043	C	7059	C	6911	C	7069	psbK	Genic
184	7417	C	7101	C	7098	A	7212	A	7186	C	7076	C	7088	A	7104	A	6956	A	7114	psbK	Genic
185	7500	A	7184	A	7181	A	7295	A	7269	A	7159	A	7171	A	7187	A	7039	C	7197	psbK~psbI	Intergenic
186	7542	C	7223	C	7220	C	7337	C	7307	C	7196	C	7208	C	7226	A	7081	C	7239	psbK~psbI	Intergenic
187	7569	G	7247	G	7244	G	7361	G	7331	G	7220	G	7232	A	7250	G	7108	G	7263	psbK~psbI	Intergenic
188	7571	T	7249	T	7246	T	7363	G	7333	T	7222	T	7234	T	7252	T	7110	T	7265	psbK~psbI	Intergenic
189	7606	A	7284	A	7281	A	7398	A	7368	A	7257	A	7269	A	7287	C	7145	A	7300	psbK~psbI	Intergenic
190	7646	C	7324	C	7321	T	7438	T	7408	C	7297	C	7309	C	7327	T	7185	T	7340	psbI	Genic
191	7730	A	7408	A	7405	A	7522	A	7492	A	7381	A	7393	A	7411	G	7269	A	7424	psbI	Genic
192	7788	C	7466	C	7463	C	7580	T	7550	C	7439	C	7451	C	7469	C	7327	C	7482	psbI~trnS-GCU	Intergenic
193	7930	T	7608	T	7605	T	7722	T	7692	T	7581	T	7593	T	7610	T	7469	C	7624	trnS-GCU~trnG-UCC	Intergenic
194	7955	G	7633	G	7630	A	7747	A	7717	G	7606	G	7618	G	7635	A	7494	G	7649	trnS-GCU~trnG-UCC	Intergenic
195	7957	T	7635	T	7632	A	7749	A	7719	T	7608	T	7620	T	7637	A	7496	T	7651	trnS-GCU~trnG-UCC	Intergenic
196	8041	C	7713	C	7710	C	7796	C	7766	C	7686	C	7698	C	7721	C	7543	T	7735	trnS-GCU~trnG-UCC	Intergenic
197	8077	A	7728	A	7725	A	7809	A	7781	A	7701	A	7713	A	7755	A	7560	T	7746	trnS-GCU~trnG-UCC	Intergenic
198	8108	A	7759	A	7756	A	7840	T	7812	A	7732	A	7744	A	7786	A	7591	A	7777	trnS-GCU~trnG-UCC	Intergenic
199	8216	C	7867	C	7864	T	7942	T	7884	C	7840	C	7852	C	7894	T	7698	T	7885	trnS-GCU~trnG-UCC	Intergenic
200	8226	C	7877	C	7874	T	7952	T	7894	C	7850	C	7862	C	7904	T	7708	T	7895	trnS-GCU~trnG-UCC	Intergenic
201	8258	C	7889	C	7886	T	7984	T	7906	C	7862	C	7874	C	7916	T	7720	T	7907	trnS-GCU~trnG-UCC	Intergenic
202	8272	A	7903	A	7900	G	7998	G	7920	A	7876	A	7888	A	7930	G	7734	G	7921	trnS-GCU~trnG-UCC	Intergenic
203	8332	C	7962	C	7959	C	8058	C	7979	C	7935	C	7947	G	7990	C	7793	C	7980	trnS-GCU~trnG-UCC	Intergenic
204	8402	A	8032	A	8029	A	8128	A	8049	A	8005	A	8017	A	8060	G	7863	A	8050	trnS-GCU~trnG-UCC	Intergenic
205	8406	A	8036	A	8033	A	8132	A	8053	A	8009	A	8021	C	8064	A	7867	A	8054	trnS-GCU~trnG-UCC	Intergenic
206	8475	A	8093	A	8090	T	8189	T	8122	A	8066	A	8078	T	8121	T	7924	T	8111	trnS-GCU~trnG-UCC	Intergenic
207	8483	G	8101	G	8098	A	8197	A	8130	G	8074	G	8086	A	8129	A	7932	A	8119	trnS-GCU~trnG-UCC	Intergenic
208	8510	C	8128	C	8125	C	8223	C	8156	C	8101	C	8112	C	8155	C	7958	T	8145	trnS-GCU~trnG-UCC	Intergenic
209	8548	G	8161	G	8158	A	8260	G	8184	G	8134	G	8145	G	8193	G	7991	G	8183	trnS-GCU~trnG-UCC	Intergenic
210	8550	A	8163	A	8160	G	8262	G	8186	A	8136	A	8147	G	8195	G	7993	G	8185	trnS-GCU~trnG-UCC	Intergenic
211	8631	C	8244	C	8241	C	8343	G	8267	C	8217	C	8228	C	8276	C	8029	C	8266	trnS-GCU~trnG-UCC	Intergenic
212	8724	T	8337	T	8334	T	8436	T	8360	C	8310	T	8321	T	8369	T	8122	T	8359	trnG-UCC~trnG-UCC	Intergenic
213	8775	C	8387	C	8384	C	8486	C	8410	C	8360	C	8371	C	8419	C	8173	T	8409	trnG-UCC~trnG-UCC	Intergenic
214	8866	G	8478	G	8475	G	8577	G	8501	G	8451	G	8462	G	8510	G	8264	A	8499	trnG-UCC~trnG-UCC	Intergenic
215	8868	A	8480	A	8477	G	8579	G	8503	A	8453	A	8464	G	8512	G	8266	G	8501	trnG-UCC~trnG-UCC	Intergenic
216	8890	G	8502	G	8499	G	8600	T	8525	G	8475	G	8485	G	8534	G	8288	G	8523	trnG-UCC~trnG-UCC	Intergenic
217	8994	A	8605	A	8602	G	8703	G	8629	A	8578	A	8588	G	8637	G	8391	G	8626	trnG-UCC~trnG-UCC	Intergenic
218	9075	C	8686	C	8683	C	8784	C	8710	C	8659	C	8669	C	8718	G	8472	C	8707	trnG-UCC~trnG-UCC	Intergenic
219	9082	C	8693	C	8690	C	8791	C	8717	C	8666	C	8676	C	8725	C	8479	T	8714	trnG-UCC~trnG-UCC	Intergenic
220	9087	C	8698	C	8695	C	8796	T	8722	C	8671	C	8681	C	8730	C	8484	C	8719	trnG-UCC~trnG-UCC	Intergenic
221	9191	C	8802	C	8799	T	8900	T	8826	C	8775	C	8785	C	8834	T	8588	T	8823	trnG-UCC~trnG-UCC	Intergenic
222	9194	A	8805	A	8802	G	8903	G	8829	A	8778	A	8788	A	8837	G	8591	G	8826	trnG-UCC~trnG-UCC	Intergenic
223	9216	A	8827	A	8824	A	8925	A	8851	A	8800	A	8810	A	8859	T	8613	A	8848	trnG-UCC~trnG-UCC	Intergenic
224	9245	C	8856	C	8853	C	8954	G	8880	C	8829	C	8839	C	8888	C	8642	C	8877	trnG-UCC~trnG-UCC	Intergenic
225	9346	T	8953	T	8950	T	9051	T	8981	T	8926	T	8936	T	8985	A	8739	T	8974	trnG-UCC~trnG-UCC	Intergenic
226	9529	T	9131	T	9128	A	9233	A	9158	T	9104	T	9114	T	9162	A	8916	A	9152	trnG-UCC~trnR-UCU	Intergenic
227	9675	T	9270	T	9273	A	9373	A	9297	T	9242	T	9259	T	9297	T	9058	A	9292	trnR-UCU~atpA	Intergenic
228	9677	C	9272	C	9275	A	9375	A	9299	C	9244	C	9261	A	9299	A	9060	A	9294	trnR-UCU~atpA	Intergenic
229	9683	A	9278	A	9281	G	9381	G	9305	A	9250	A	9267	A	9305	G	9066	A	9300	trnR-UCU~atpA	Intergenic
230	9688	G	9283	G	9286	G	9386	G	9310	G	9255	G	9272	A	9310	G	9071	G	9305	trnR-UCU~atpA	Intergenic
231	9717	C	9300	C	9303	C	9411	C	9335	C	9272	C	9289	A	9339	C	9096	C	9330	trnR-UCU~atpA	Intergenic
232	9756	A	9338	G	9341	A	9448	A	9372	A	9310	A	9327	A	9377	A	9133	A	9368	trnR-UCU~atpA	Intergenic
233	9781	G	9363	G	9366	A	9473	A	9397	G	9335	G	9352	A	9402	A	9158	A	9393	atpA	Genic
234	9796	G	9378	G	9381	G	9488	A	9412	G	9350	G	9367	G	9417	G	9173	G	9408	atpA	Genic
235	9874	G	9456	G	9459	G	9566	G	9490	G	9428	G	9445	G	9495	A	9251	G	9486	atpA	Genic
236	9900	G	9482	G	9485	A	9592	A	9516	A	9454	G	9471	A	9521	A	9277	A	9512	atpA	Genic
237	9928	T	9510	T	9513	T	9620	T	9544	T	9482	T	9499	T	9549	G	9305	T	9540	atpA	Genic
238	9937	G	9519	G	9522	G	9629	G	9553	G	9491	G	9508	G	9558	G	9314	A	9549	atpA	Genic
239	9985	C	9567	C	9570	T	9677	T	9601	C	9539	C	9556	T	9606	T	9362	T	9597	atpA	Genic
240	10105	G	9687	G	9690	G	9797	G	9721	G	9659	G	9676	G	9726	A	9482	G	9717	atpA	Genic
241	10120	G	9702	G	9705	G	9812	G	9736	G	9674	G	9691	G	9741	A	9497	G	9732	atpA	Genic
242	10183	A	9765	A	9768	A	9875	A	9799	A	9737	A	9754	A	9804	G	9560	A	9795	atpA	Genic
243	10438	A	10020	A	10023	A	10130	A	10054	A	9992	A	10009	A	10059	G	9815	A	10050	atpA	Genic
244	10444	A	10026	A	10029	G	10136	G	10060	A	9998	A	10015	A	10065	G	9821	G	10056	atpA	Genic
245	10486	T	10068	T	10071	C	10178	T	10102	T	10040	T	10057	T	10107	T	9863	T	10098	atpA	Genic
246	10517	G	10099	G	10102	G	10209	G	10133	G	10071	G	10088	G	10138	G	9894	A	10129	atpA	Genic
247	10526	C	10108	C	10111	C	10218	T	10142	C	10080	C	10097	C	10147	C	9903	C	10138	atpA	Genic
248	10534	G	10116	G	10119	G	10226	G	10150	G	10088	G	10105	G	10155	A	9911	G	10146	atpA	Genic
249	10579	G	10161	G	10164	G	10271	G	10195	G	10133	G	10150	G	10200	G	9956	A	10191	atpA	Genic
250	10603	T	10185	T	10188	T	10295	T	10219	T	10157	T	10174	T	10224	C	9980	T	10215	atpA	Genic
251	10724	C	10306	C	10309	C	10416	C	10340	C	10278	C	10295	C	10345	T	10101	C	10336	atpA	Genic
252	10768	G	10350	G	10353	G	10460	G	10384	G	10322	G	10339	G	10389	G	10145	A	10380	atpA	Genic
253	10840	C	10422	C	10425	T	10532	C	10456	C	10394	C	10411	C	10461	C	10217	C	10452	atpA	Genic
254	10975	T	10557	T	10560	C	10667	C	10591	T	10529	T	10546	T	10596	C	10352	T	10587	atpA	Genic
255	11095	A	10677	A	10680	C	10787	C	10711	A	10649	A	10666	A	10716	C	10472	C	10707	atpA	Genic
256	11170	A	10752	A	10755	A	10862	C	10786	A	10724	A	10741	A	10791	A	10547	A	10782	atpA	Genic
257	11204	G	10786	G	10789	G	10896	A	10820	G	10758	G	10775	G	10825	G	10581	G	10816	atpA	Genic
258	11341	C	10923	C	10926	C	11033	C	10957	C	10895	C	10912	C	10962	T	10718	C	10953	atpA~atpF	Intergenic
259	11398	G	10980	A	10983	G	11090	G	11014	G	10952	G	10969	G	11019	G	10775	G	11010	atpF	Genic
260	11401	A	10983	A	10986	G	11093	G	11017	A	10955	A	10972	G	11022	G	10778	G	11013	atpF	Genic
261	11419	G	11001	G	11004	G	11111	A	11035	G	10973	G	10990	G	11040	G	10796	G	11031	atpF	Genic
262	11515	C	11097	C	11100	T	11207	C	11131	C	11069	C	11086	C	11136	C	10892	C	11127	atpF	Genic
263	11599	G	11181	G	11184	G	11291	T	11215	G	11153	G	11170	G	11220	T	10976	G	11211	atpF	Genic
264	11659	C	11241	C	11244	C	11351	C	11275	C	11213	C	11230	A	11280	C	11036	C	11271	atpF	Genic
265	11723	G	11305	G	11308	T	11415	G	11339	G	11277	G	11294	G	11344	G	11100	G	11335	atpF	Genic
266	11730	G	11312	G	11315	A	11422	G	11346	G	11284	G	11301	G	11351	G	11107	G	11342	atpF	Genic
267	11894	G	11476	G	11479	A	11586	A	11510	G	11448	G	11465	G	11515	A	11271	A	11506	atpF~atpF	Intergenic
268	11906	A	11488	A	11491	A	11598	A	11522	A	11460	A	11477	A	11527	A	11283	G	11518	atpF~atpF	Intergenic
269	11939	T	11521	T	11524	T	11631	T	11555	T	11493	T	11510	C	11560	T	11316	T	11551	atpF~atpF	Intergenic
270	11947	T	11529	T	11532	T	11639	T	11563	T	11501	T	11518	T	11568	T	11324	C	11559	atpF~atpF	Intergenic
271	11952	G	11534	G	11537	T	11644	T	11568	G	11506	G	11523	T	11573	T	11329	T	11564	atpF~atpF	Intergenic
272	12075	A	11656	A	11659	A	11767	A	11691	A	11628	A	11645	A	11695	C	11452	A	11686	atpF~atpF	Intergenic
273	12177	G	11758	G	11761	G	11865	G	11789	A	11730	G	11747	G	11797	G	11550	G	11784	atpF~atpF	Intergenic
274	12186	G	11767	G	11770	A	11874	G	11798	G	11739	G	11756	G	11806	G	11559	G	11793	atpF~atpF	Intergenic
275	12217	A	11797	A	11800	A	11904	A	11829	A	11769	A	11786	A	11836	A	11589	T	11823	atpF~atpF	Intergenic
276	12252	T	11832	T	11835	T	11939	G	11864	T	11804	T	11821	T	11871	T	11624	T	11858	atpF~atpF	Intergenic
277	12326	C	11906	C	11909	C	12013	C	11938	C	11878	C	11895	C	11945	C	11698	T	11932	atpF~atpF	Intergenic
278	12358	T	11938	T	11941	T	12045	T	11970	T	11910	T	11927	T	11977	C	11730	T	11964	atpF~atpF	Intergenic
279	12374	T	11954	T	11957	T	12061	T	11986	T	11926	T	11943	G	11993	T	11746	T	11980	atpF~atpF	Intergenic
280	12393	A	11973	A	11976	A	12080	G	12005	A	11945	A	11962	A	12012	A	11765	A	11999	atpF~atpF	Intergenic
281	12463	G	12043	G	12046	G	12150	G	12075	G	12015	G	12032	A	12082	G	11835	G	12069	atpF~atpF	Intergenic
282	12503	A	12076	A	12079	A	12184	A	12113	A	12049	A	12065	A	12116	G	11875	A	12103	atpF~atpF	Intergenic
283	12506	A	12079	A	12082	A	12187	A	12116	A	12052	A	12068	A	12119	T	11878	A	12106	atpF~atpF	Intergenic
284	12522	T	12095	T	12098	C	12203	C	12132	T	12068	T	12084	T	12135	C	11894	C	12122	atpF~atpF	Intergenic
285	12592	C	12165	C	12168	C	12273	C	12202	C	12138	C	12154	C	12205	T	11964	C	12192	atpF	Genic
286	12615	G	12188	G	12191	G	12296	A	12225	G	12161	G	12177	G	12228	G	11987	G	12215	atpF	Genic
287	12685	G	12258	G	12261	G	12366	G	12295	G	12231	G	12247	G	12298	G	12057	A	12285	atpF	Genic
288	12740	A	12313	A	12316	G	12421	G	12350	A	12286	A	12302	A	12353	G	12112	G	12340	atpF~atpH	Intergenic
289	12745	C	12318	C	12321	C	12426	T	12355	C	12291	C	12307	C	12358	C	12117	C	12345	atpF~atpH	Intergenic
290	12775	C	12348	C	12351	C	12456	T	12385	C	12321	C	12337	C	12388	C	12147	C	12375	atpF~atpH	Intergenic
291	12857	T	12430	T	12433	G	12538	G	12467	T	12403	T	12419	T	12469	G	12229	G	12457	atpF~atpH	Intergenic
292	12871	A	12441	A	12444	A	12549	T	12481	A	12414	A	12430	A	12480	A	12240	A	12468	atpF~atpH	Intergenic
293	12884	C	12454	C	12457	C	12562	C	12494	C	12427	C	12443	C	12493	C	12253	T	12481	atpF~atpH	Intergenic
294	12985	G	12504	G	12507	G	12663	G	12551	G	12477	G	12493	A	12543	G	12310	G	12537	atpF~atpH	Intergenic
295	12987	A	12506	A	12509	G	12665	G	12553	A	12479	A	12495	A	12545	G	12312	G	12539	atpF~atpH	Intergenic
296	13017	A	12536	A	12539	G	12695	G	12583	A	12509	A	12525	G	12575	G	12342	G	12569	atpF~atpH	Intergenic
297	13024	G	12543	G	12546	G	12702	G	12590	G	12516	G	12532	G	12582	G	12349	A	12576	atpF~atpH	Intergenic
298	13036	C	12555	C	12558	C	12714	C	12602	C	12528	C	12544	C	12594	T	12361	C	12588	atpF~atpH	Intergenic
299	13044	G	12563	G	12566	A	12722	A	12610	G	12536	G	12552	G	12602	A	12369	G	12596	atpF~atpH	Intergenic
300	13109	T	12628	T	12626	C	12782	C	12670	T	12596	T	12612	C	12662	C	12429	C	12656	atpF~atpH	Intergenic
301	13149	G	12668	G	12666	G	12822	G	12710	G	12636	G	12652	G	12702	A	12469	G	12696	atpF~atpH	Intergenic
302	13174	G	12693	G	12691	G	12847	A	12735	G	12661	G	12677	G	12727	G	12494	G	12721	atpF~atpH	Intergenic
303	13243	A	12762	A	12760	C	12916	A	12804	A	12730	A	12746	A	12796	A	12563	A	12790	atpF~atpH	Intergenic
304	13306	G	12825	G	12823	G	12979	G	12867	G	12793	G	12809	G	12859	G	12626	A	12853	atpH	Genic
305	13396	C	12915	T	12913	T	13069	T	12957	T	12883	T	12899	T	12949	T	12716	T	12943	atpH	Genic
306	13533	T	13047	T	13045	T	13205	T	13088	T	13015	T	13031	T	13081	G	12847	T	13074	atpH~atpI	Intergenic
307	13562	C	13076	C	13074	C	13234	C	13117	C	13044	C	13060	G	13110	C	12876	C	13103	atpH~atpI	Intergenic
308	13598	C	13112	C	13110	C	13257	T	13140	C	13080	C	13096	C	13146	C	12899	C	13126	atpH~atpI	Intergenic
309	13653	G	13166	G	13164	T	13311	T	13195	G	13134	G	13150	G	13200	T	12953	T	13180	atpH~atpI	Intergenic
310	13668	C	13181	C	13179	C	13326	T	13210	C	13149	C	13165	C	13215	C	12968	C	13195	atpH~atpI	Intergenic
311	13741	A	13253	A	13245	A	13396	A	13281	A	13216	A	13235	A	13279	A	13038	T	13265	atpH~atpI	Intergenic
312	13748	T	13260	T	13252	T	13403	T	13288	T	13223	T	13242	C	13286	T	13045	T	13272	atpH~atpI	Intergenic
313	13750	C	13262	C	13254	C	13405	G	13290	C	13225	C	13244	C	13288	C	13047	C	13274	atpH~atpI	Intergenic
314	13765	A	13277	A	13269	A	13420	A	13305	A	13240	C	13259	A	13303	A	13062	A	13289	atpH~atpI	Intergenic
315	13783	C	13295	C	13287	C	13438	C	13323	C	13258	C	13277	C	13321	C	13080	T	13307	atpH~atpI	Intergenic
316	13820	T	13332	T	13324	C	13474	C	13359	T	13294	T	13314	T	13357	C	13116	C	13343	atpH~atpI	Intergenic
317	13963	C	13463	C	13454	C	13604	T	13482	C	13414	C	13444	C	13481	C	13238	C	13462	atpH~atpI	Intergenic
318	14101	G	13563	G	13554	A	13738	A	13608	G	13541	G	13544	G	13609	A	13375	A	13595	atpH~atpI	Intergenic
319	14178	T	13639	T	13630	T	13814	T	13684	T	13617	T	13620	T	13685	T	13452	C	13671	atpH~atpI	Intergenic
320	14199	C	13660	C	13651	A	13835	A	13705	C	13638	C	13641	A	13706	A	13473	A	13692	atpH~atpI	Intergenic
321	14209	C	13670	C	13661	C	13845	T	13715	C	13648	C	13651	C	13716	C	13483	C	13702	atpH~atpI	Intergenic
322	14236	G	13697	G	13688	A	13872	G	13742	G	13675	G	13678	G	13743	A	13510	G	13729	atpH~atpI	Intergenic
323	14256	A	13717	A	13708	A	13892	A	13762	A	13695	A	13698	G	13763	A	13530	A	13749	atpH~atpI	Intergenic
324	14279	C	13737	C	13728	T	13912	C	13782	C	13715	C	13718	C	13783	C	13550	C	13772	atpH~atpI	Intergenic
325	14300	C	13758	C	13749	C	13933	T	13803	C	13736	C	13739	C	13804	C	13571	C	13793	atpH~atpI	Intergenic
326	14338	G	13796	G	13787	C	13971	C	13841	G	13774	G	13777	C	13842	C	13609	C	13831	atpH~atpI	Intergenic
327	14350	T	13808	T	13799	T	13983	T	13853	T	13786	T	13789	G	13854	T	13621	T	13843	atpH~atpI	Intergenic
328	14367	A	13823	A	13814	C	13998	A	13870	A	13801	A	13804	A	13871	C	13636	C	13858	atpH~atpI	Intergenic
329	14393	G	13849	G	13840	G	14024	A	13896	G	13827	G	13830	G	13897	G	13662	G	13884	atpH~atpI	Intergenic
330	14413	G	13869	G	13860	G	14044	T	13916	G	13847	G	13850	G	13917	G	13682	G	13904	atpH~atpI	Intergenic
331	14525	A	13980	A	13971	G	14155	G	14027	A	13958	A	13961	G	14028	G	13793	G	14016	atpI	Genic
332	14555	G	14010	G	14001	G	14185	G	14057	G	13988	G	13991	G	14058	A	13823	G	14046	atpI	Genic
333	14612	C	14067	C	14058	T	14242	C	14114	C	14045	C	14048	C	14115	C	13880	C	14103	atpI	Genic
334	14624	A	14079	A	14070	G	14254	G	14126	A	14057	A	14060	A	14127	G	13892	G	14115	atpI	Genic
335	14813	A	14268	A	14259	A	14443	A	14315	A	14246	A	14249	A	14316	A	14081	T	14304	atpI	Genic
336	14834	C	14289	C	14280	C	14464	T	14336	C	14267	C	14270	C	14337	C	14102	C	14325	atpI	Genic
337	14885	A	14340	A	14331	A	14515	G	14387	A	14318	A	14321	A	14388	A	14153	A	14376	atpI	Genic
338	14954	A	14409	A	14400	G	14584	G	14456	G	14387	A	14390	G	14457	G	14222	G	14445	atpI	Genic
339	14993	A	14448	A	14439	T	14623	T	14495	A	14426	A	14429	A	14496	T	14261	T	14484	atpI	Genic
340	15012	T	14467	T	14458	T	14642	T	14514	T	14445	T	14448	T	14515	C	14280	T	14503	atpI	Genic
341	15032	T	14487	T	14478	G	14662	G	14534	T	14465	T	14468	G	14535	G	14300	G	14523	atpI	Genic
342	15128	G	14583	G	14574	G	14758	A	14630	G	14561	G	14564	G	14631	G	14396	G	14619	atpI	Genic
343	15258	C	14713	C	14704	C	14888	C	14760	C	14691	C	14694	C	14761	C	14526	T	14749	atpI~rps2	Intergenic
344	15314	A	14769	A	14760	A	14944	A	14816	A	14747	A	14750	A	14817	A	14582	C	14805	atpI~rps2	Intergenic
345	15357	C	14812	C	14803	C	14987	C	14859	C	14790	C	14793	C	14860	C	14625	T	14848	atpI~rps2	Intergenic
346	15384	A	14838	A	14829	G	15013	G	14886	A	14816	A	14819	A	14886	G	14651	G	14874	atpI~rps2	Intergenic
347	15416	C	14870	C	14861	C	15045	C	14918	C	14848	C	14851	C	14918	T	14683	C	14906	atpI~rps2	Intergenic
348	15481	A	14935	A	14926	A	15110	A	14983	A	14913	A	14916	C	14983	A	14748	A	14971	rps2	Genic
349	15598	T	15052	T	15043	T	15227	T	15100	T	15030	T	15033	T	15100	A	14865	T	15088	rps2	Genic
350	15650	C	15104	C	15095	T	15279	T	15152	C	15082	C	15085	C	15152	T	14917	T	15140	rps2	Genic
351	15698	C	15152	C	15143	C	15327	T	15200	C	15130	C	15133	C	15200	C	14965	C	15188	rps2	Genic
352	15782	A	15236	A	15227	G	15411	G	15284	A	15214	A	15217	G	15284	G	15049	G	15272	rps2	Genic
353	15791	C	15245	C	15236	C	15420	C	15293	C	15223	C	15226	C	15293	C	15058	T	15281	rps2	Genic
354	15806	T	15260	T	15251	T	15435	T	15308	T	15238	T	15241	C	15308	T	15073	T	15296	rps2	Genic
355	15878	T	15332	T	15323	C	15507	C	15380	T	15310	T	15313	T	15380	C	15145	C	15368	rps2	Genic
356	15941	A	15395	A	15386	C	15570	C	15443	A	15373	A	15376	A	15443	C	15208	C	15431	rps2	Genic
357	16052	A	15506	A	15497	A	15681	A	15554	A	15484	A	15487	A	15554	C	15319	A	15542	rps2	Genic
358	16072	T	15526	T	15517	C	15701	T	15574	T	15504	T	15507	T	15574	T	15339	T	15562	rps2	Genic
359	16179	C	15633	C	15624	C	15808	C	15681	C	15611	C	15614	C	15681	T	15446	C	15669	rps2~rpoC2	Intergenic
360	16204	A	15647	A	15638	A	15822	T	15706	A	15625	A	15628	A	15695	A	15460	A	15683	rps2~rpoC2	Intergenic
361	16207	C	15650	C	15641	C	15825	T	15709	C	15628	C	15631	C	15698	C	15463	C	15686	rps2~rpoC2	Intergenic
362	16209	T	15652	T	15643	T	15827	C	15711	T	15630	T	15633	T	15700	T	15465	T	15688	rps2~rpoC2	Intergenic
363	16283	C	15723	C	15712	T	15899	C	15784	C	15697	C	15705	C	15770	C	15539	C	15756	rps2~rpoC2	Intergenic
364	16291	G	15731	G	15720	A	15907	G	15792	G	15705	G	15713	G	15778	G	15547	G	15764	rps2~rpoC2	Intergenic
365	16314	T	15754	T	15743	C	15930	C	15815	T	15728	T	15736	T	15801	C	15570	C	15787	rps2~rpoC2	Intergenic
366	16330	C	15770	C	15759	C	15946	C	15831	C	15744	C	15752	C	15817	A	15586	C	15803	rps2~rpoC2	Intergenic
367	16384	C	15823	C	15812	C	16000	T	15884	C	15797	C	15805	C	15870	C	15639	C	15857	rps2~rpoC2	Intergenic
368	16433	C	15871	C	15860	T	16048	C	15932	C	15845	C	15853	C	15918	T	15688	C	15905	rpoC2	Genic
369	16461	G	15899	G	15888	A	16076	A	15960	G	15873	G	15881	G	15946	A	15716	A	15933	rpoC2	Genic
370	16486	T	15924	T	15913	T	16101	T	15985	T	15898	T	15906	T	15971	C	15741	T	15958	rpoC2	Genic
371	16524	A	15962	A	15951	A	16139	A	16023	A	15936	A	15944	A	16009	C	15779	A	15996	rpoC2	Genic
372	16533	T	15971	T	15960	T	16148	T	16032	T	15945	T	15953	T	16018	G	15788	T	16005	rpoC2	Genic
373	16540	T	15978	T	15967	G	16155	G	16039	T	15952	T	15960	G	16025	G	15795	T	16012	rpoC2	Genic
374	16561	G	15999	G	15988	G	16176	A	16060	G	15973	G	15981	G	16046	G	15816	G	16033	rpoC2	Genic
375	16664	C	16102	C	16091	G	16279	G	16163	C	16076	C	16084	C	16149	G	15919	G	16136	rpoC2	Genic
376	16675	G	16113	G	16102	G	16290	G	16174	G	16087	G	16095	A	16160	G	15930	G	16147	rpoC2	Genic
377	16736	T	16174	T	16163	C	16351	C	16235	T	16148	T	16156	T	16221	C	15991	T	16208	rpoC2	Genic
378	16747	C	16185	C	16174	T	16362	C	16246	C	16159	C	16167	C	16232	C	16002	C	16219	rpoC2	Genic
379	16804	T	16242	T	16231	C	16419	C	16303	T	16216	T	16224	T	16289	C	16059	C	16276	rpoC2	Genic
380	17068	G	16506	G	16495	G	16683	G	16567	G	16480	G	16488	A	16553	G	16323	G	16540	rpoC2	Genic
381	17083	G	16521	G	16510	A	16698	G	16582	G	16495	G	16503	G	16568	G	16338	G	16555	rpoC2	Genic
382	17182	T	16620	T	16609	T	16797	G	16681	T	16594	T	16602	T	16667	T	16437	T	16654	rpoC2	Genic
383	17251	C	16689	C	16678	T	16866	C	16750	C	16663	C	16671	C	16736	C	16506	C	16723	rpoC2	Genic
384	17257	G	16695	G	16684	A	16872	A	16756	G	16669	G	16677	G	16742	A	16512	A	16729	rpoC2	Genic
385	17277	C	16715	C	16704	C	16892	A	16776	C	16689	C	16697	C	16762	C	16532	C	16749	rpoC2	Genic
386	17280	A	16718	A	16707	A	16895	C	16779	A	16692	A	16700	A	16765	A	16535	A	16752	rpoC2	Genic
387	17311	G	16749	G	16738	G	16926	A	16810	G	16723	G	16731	A	16796	G	16566	G	16783	rpoC2	Genic
388	17338	A	16776	A	16765	G	16953	G	16837	A	16750	A	16758	A	16823	G	16593	G	16810	rpoC2	Genic
389	17382	T	16820	T	16809	T	16997	T	16881	T	16794	T	16802	T	16867	G	16637	T	16854	rpoC2	Genic
390	17395	C	16833	C	16822	T	17010	T	16894	C	16807	C	16815	C	16880	T	16650	T	16867	rpoC2	Genic
391	17440	G	16872	G	16861	G	17049	G	16933	G	16846	G	16854	G	16919	G	16689	A	16912	rpoC2	Genic
392	17486	C	16918	C	16907	C	17095	C	16979	C	16892	C	16900	C	16965	T	16735	C	16958	rpoC2	Genic
393	17517	G	16949	G	16938	A	17126	A	17010	G	16923	G	16931	G	16996	A	16766	A	16989	rpoC2	Genic
394	17539	C	16971	C	16960	C	17148	C	17032	C	16945	C	16953	C	17018	T	16788	C	17011	rpoC2	Genic
395	17551	A	16983	A	16972	G	17160	G	17044	A	16957	A	16965	A	17030	G	16800	G	17023	rpoC2	Genic
396	17602	G	17034	G	17023	G	17211	G	17095	G	17008	G	17016	A	17081	G	16851	G	17074	rpoC2	Genic
397	17631	G	17063	G	17052	G	17240	G	17124	G	17037	G	17045	A	17110	G	16880	G	17103	rpoC2	Genic
398	17662	C	17094	C	17083	C	17271	C	17155	C	17068	C	17076	C	17141	C	16911	T	17134	rpoC2	Genic
399	17765	C	17197	C	17186	G	17374	G	17258	C	17171	C	17179	C	17244	G	17014	G	17237	rpoC2	Genic
400	17801	C	17233	C	17222	C	17410	C	17294	C	17207	C	17215	T	17280	C	17050	C	17273	rpoC2	Genic
401	17815	A	17247	A	17236	G	17424	A	17308	A	17221	A	17229	A	17294	A	17064	A	17287	rpoC2	Genic
402	17831	C	17263	C	17252	G	17440	G	17324	C	17237	C	17245	C	17310	G	17080	G	17303	rpoC2	Genic
403	17837	G	17269	G	17258	G	17446	A	17330	G	17243	G	17251	G	17316	G	17086	G	17309	rpoC2	Genic
404	17878	G	17310	G	17299	A	17487	G	17371	G	17284	G	17292	G	17357	G	17127	G	17350	rpoC2	Genic
405	17897	G	17329	G	17318	T	17506	G	17390	G	17303	G	17311	G	17376	G	17146	G	17369	rpoC2	Genic
406	17915	C	17347	C	17336	C	17524	T	17408	C	17321	C	17329	C	17394	C	17164	C	17387	rpoC2	Genic
407	18050	C	17476	C	17465	C	17653	G	17537	C	17450	C	17458	C	17523	C	17299	C	17516	rpoC2	Genic
408	18102	T	17528	T	17517	C	17705	C	17589	T	17502	T	17510	T	17575	C	17351	C	17568	rpoC2	Genic
409	18163	C	17589	C	17578	C	17766	T	17650	C	17563	C	17571	C	17636	C	17412	C	17629	rpoC2	Genic
410	18211	A	17637	A	17626	G	17814	G	17698	A	17611	A	17619	G	17684	G	17460	G	17677	rpoC2	Genic
411	18268	A	17694	A	17683	A	17871	G	17755	A	17668	A	17676	A	17741	A	17517	A	17734	rpoC2	Genic
412	18277	C	17703	C	17692	T	17880	C	17764	C	17677	C	17685	C	17750	C	17526	C	17743	rpoC2	Genic
413	18285	C	17711	C	17700	C	17888	C	17772	C	17685	C	17693	C	17758	C	17534	T	17751	rpoC2	Genic
414	18337	T	17763	T	17752	T	17940	C	17824	T	17737	T	17745	T	17810	T	17586	T	17803	rpoC2	Genic
415	18346	C	17772	C	17761	C	17949	T	17833	C	17746	C	17754	C	17819	C	17595	C	17812	rpoC2	Genic
416	18399	G	17825	G	17814	G	18002	G	17886	A	17799	G	17807	G	17872	G	17648	G	17865	rpoC2	Genic
417	18489	T	17915	T	17904	C	18092	C	17976	T	17889	T	17897	C	17962	C	17738	C	17955	rpoC2	Genic
418	18538	G	17964	G	17953	C	18141	C	18025	G	17938	G	17946	G	18011	C	17787	C	18004	rpoC2	Genic
419	18545	T	17971	T	17960	C	18148	C	18032	T	17945	T	17953	C	18018	C	17794	C	18011	rpoC2	Genic
420	18667	T	18093	T	18082	T	18213	T	18154	T	18067	T	18075	C	18140	T	17916	T	18133	rpoC2	Genic
421	18670	T	18096	T	18085	C	18216	C	18157	T	18070	T	18078	T	18143	C	17919	C	18136	rpoC2	Genic
422	18711	T	18137	T	18126	T	18257	T	18198	T	18111	T	18119	G	18184	T	17960	T	18177	rpoC2	Genic
423	18802	T	18228	T	18217	T	18348	A	18289	T	18202	T	18210	T	18275	T	18051	T	18268	rpoC2	Genic
424	18849	T	18275	T	18264	T	18395	T	18336	T	18249	T	18257	C	18322	T	18098	T	18315	rpoC2	Genic
425	18859	C	18285	C	18274	C	18405	C	18346	C	18259	C	18267	T	18332	C	18108	C	18325	rpoC2	Genic
426	18883	A	18309	A	18298	C	18429	C	18370	A	18283	A	18291	A	18356	C	18132	C	18349	rpoC2	Genic
427	18925	G	18351	G	18340	G	18471	G	18412	G	18325	G	18333	G	18398	A	18174	G	18391	rpoC2	Genic
428	18996	T	18422	T	18411	T	18542	T	18483	T	18396	T	18404	T	18469	T	18245	G	18462	rpoC2	Genic
429	18998	T	18424	T	18413	T	18544	C	18485	T	18398	T	18406	T	18471	T	18247	T	18464	rpoC2	Genic
430	19048	A	18474	A	18463	G	18594	G	18535	G	18448	A	18456	G	18521	G	18297	G	18514	rpoC2	Genic
431	19122	G	18548	G	18537	A	18668	A	18609	G	18522	G	18530	G	18595	A	18371	A	18588	rpoC2	Genic
432	19228	C	18654	C	18643	C	18774	C	18715	C	18628	C	18636	C	18701	C	18477	T	18694	rpoC2	Genic
433	19414	T	18840	T	18829	T	18960	C	18901	T	18814	T	18822	T	18887	T	18663	T	18880	rpoC2	Genic
434	19420	A	18846	A	18835	A	18966	A	18907	A	18820	A	18828	A	18893	A	18669	G	18886	rpoC2	Genic
435	19438	C	18864	C	18853	C	18984	C	18925	C	18838	C	18846	C	18911	C	18687	T	18904	rpoC2	Genic
436	19483	T	18909	T	18898	T	19029	T	18970	T	18883	T	18891	T	18956	G	18732	T	18949	rpoC2	Genic
437	19600	A	19026	A	19015	A	19146	A	19087	A	19000	A	19008	A	19073	A	18849	T	19066	rpoC2	Genic
438	19841	A	19267	A	19256	G	19387	G	19328	A	19241	A	19249	A	19314	G	19090	G	19307	rpoC2	Genic
439	19911	T	19337	C	19326	T	19457	T	19398	T	19311	T	19319	T	19384	T	19160	T	19377	rpoC2	Genic
440	19948	A	19374	A	19363	A	19494	C	19435	A	19348	A	19356	A	19421	A	19197	A	19414	rpoC2	Genic
441	20052	G	19478	G	19467	G	19598	G	19539	G	19452	G	19460	G	19525	A	19301	G	19518	rpoC2	Genic
442	20225	C	19651	C	19640	A	19771	C	19712	C	19625	C	19633	C	19698	C	19474	C	19691	rpoC2	Genic
443	20242	G	19668	G	19657	G	19788	G	19729	G	19642	G	19650	G	19715	A	19491	G	19708	rpoC2	Genic
444	20545	A	19971	A	19960	G	20091	G	20032	A	19945	A	19953	A	20018	G	19794	G	20011	rpoC2	Genic
445	20586	G	20012	G	20001	G	20132	G	20073	G	19986	G	19994	A	20059	G	19835	G	20052	rpoC2~rpoC1	Intergenic
446	20644	A	20070	A	20059	G	20190	G	20131	A	20044	A	20052	A	20117	G	19893	G	20110	rpoC2~rpoC1	Intergenic
447	20655	A	20081	A	20070	C	20201	C	20142	A	20055	A	20063	C	20128	C	19904	C	20121	rpoC2~rpoC1	Intergenic
448	20657	G	20083	G	20072	G	20203	G	20144	G	20057	G	20065	G	20130	A	19906	G	20123	rpoC2~rpoC1	Intergenic
449	20712	C	20138	C	20127	T	20258	C	20199	C	20112	C	20120	C	20185	C	19961	C	20178	rpoC2~rpoC1	Intergenic
450	20737	G	20162	G	20151	G	20282	G	20223	G	20136	G	20144	G	20210	G	19985	A	20202	rpoC1	Genic
451	20741	G	20166	G	20155	G	20286	G	20227	A	20140	G	20148	G	20214	G	19989	G	20206	rpoC1	Genic
452	20774	G	20199	G	20188	G	20319	G	20260	G	20173	G	20181	C	20247	G	20022	G	20239	rpoC1	Genic
453	20809	G	20234	G	20223	G	20354	G	20295	G	20208	G	20216	G	20282	G	20057	A	20274	rpoC1	Genic
454	20881	C	20306	T	20295	C	20426	C	20367	C	20280	C	20288	C	20354	C	20129	C	20346	rpoC1	Genic
455	20917	G	20342	G	20331	G	20462	G	20403	G	20316	G	20324	G	20390	G	20165	T	20382	rpoC1	Genic
456	21049	C	20474	C	20463	T	20594	T	20535	C	20448	C	20456	C	20522	T	20297	T	20514	rpoC1	Genic
457	21157	A	20582	A	20571	G	20702	G	20643	A	20556	A	20564	G	20630	G	20405	G	20622	rpoC1	Genic
458	21238	C	20663	C	20652	T	20783	T	20724	C	20637	C	20645	C	20711	T	20486	T	20703	rpoC1	Genic
459	21421	G	20846	G	20835	G	20966	G	20907	G	20820	G	20828	A	20894	G	20669	G	20886	rpoC1	Genic
460	21438	A	20863	A	20852	G	20983	G	20924	A	20837	A	20845	A	20911	G	20686	G	20903	rpoC1	Genic
461	21494	T	20919	T	20908	C	21039	T	20980	T	20893	T	20901	T	20967	T	20742	T	20959	rpoC1	Genic
462	21504	T	20929	T	20918	T	21049	T	20990	T	20903	G	20911	T	20977	T	20752	G	20969	rpoC1	Genic
463	21555	G	20980	G	20969	A	21100	A	21041	G	20954	G	20962	G	21028	A	20803	A	21020	rpoC1	Genic
464	21604	A	21029	A	21018	G	21149	A	21090	A	21003	A	21011	A	21077	A	20852	G	21069	rpoC1	Genic
465	21622	C	21047	C	21036	T	21167	T	21108	C	21021	C	21029	C	21095	T	20870	T	21087	rpoC1	Genic
466	21718	C	21143	C	21132	T	21263	T	21204	C	21117	C	21125	C	21191	T	20966	T	21183	rpoC1	Genic
467	21844	A	21269	A	21258	G	21389	G	21330	A	21243	A	21251	A	21317	G	21092	G	21309	rpoC1	Genic
468	22129	C	21554	C	21543	C	21674	T	21615	C	21528	C	21536	C	21602	C	21377	C	21594	rpoC1	Genic
469	22140	C	21565	C	21554	T	21685	T	21626	C	21539	C	21547	C	21613	T	21388	T	21605	rpoC1	Genic
470	22234	C	21659	C	21648	C	21779	T	21720	C	21633	C	21641	C	21707	C	21482	C	21699	rpoC1	Genic
471	22278	A	21703	A	21692	G	21823	G	21764	A	21677	A	21685	G	21751	G	21526	A	21743	rpoC1	Genic
472	22324	A	21749	A	21738	A	21869	A	21810	A	21723	A	21731	A	21797	A	21572	G	21789	rpoC1	Genic
473	22343	C	21768	C	21757	C	21888	C	21829	C	21742	C	21750	C	21816	C	21591	T	21808	rpoC1	Genic
474	22417	C	21842	C	21831	T	21962	C	21903	C	21816	C	21824	C	21883	C	21665	C	21881	rpoC1~rpoC1	Intergenic
475	22479	A	21900	A	21889	A	22024	A	21961	A	21874	A	21882	A	21945	T	21719	A	21943	rpoC1~rpoC1	Intergenic
476	22528	C	21949	C	21938	C	22073	C	22010	C	21923	C	21931	C	21994	C	21768	T	21992	rpoC1~rpoC1	Intergenic
477	22573	A	21994	A	21983	A	22118	A	22055	A	21968	A	21976	A	22039	A	21813	C	22037	rpoC1~rpoC1	Intergenic
478	22635	T	22051	T	22040	T	22170	T	22112	T	22025	T	22033	T	22091	C	21870	T	22089	rpoC1~rpoC1	Intergenic
479	22696	G	22112	G	22101	G	22231	G	22173	G	22086	G	22094	G	22146	T	21931	G	22150	rpoC1~rpoC1	Intergenic
480	22830	C	22245	C	22234	C	22365	C	22306	C	22219	T	22227	C	22279	C	22064	C	22283	rpoC1~rpoC1	Intergenic
481	22856	T	22271	T	22260	T	22386	C	22327	T	22245	T	22253	T	22305	T	22085	T	22304	rpoC1~rpoC1	Intergenic
482	22865	C	22280	C	22269	C	22395	T	22336	C	22254	C	22262	C	22314	C	22094	C	22313	rpoC1~rpoC1	Intergenic
483	22960	C	22368	C	22355	T	22478	T	22417	C	22335	C	22347	C	22395	T	22162	T	22403	rpoC1~rpoC1	Intergenic
484	22981	G	22389	G	22376	A	22499	G	22438	G	22356	G	22368	G	22416	G	22183	G	22424	rpoC1~rpoC1	Intergenic
485	23184	T	22592	T	22579	C	22702	T	22641	T	22559	T	22571	T	22619	T	22386	T	22627	rpoC1	Genic
486	23256	T	22664	T	22651	T	22774	T	22713	T	22631	T	22643	T	22691	A	22458	T	22699	rpoC1	Genic
487	23271	G	22679	G	22666	T	22789	T	22728	G	22646	G	22658	G	22706	T	22473	T	22714	rpoC1	Genic
488	23357	T	22765	T	22752	C	22875	C	22814	C	22732	T	22744	C	22792	C	22559	C	22800	rpoC1	Genic
489	23360	T	22768	T	22755	C	22878	C	22817	T	22735	T	22747	T	22795	C	22562	C	22803	rpoC1	Genic
490	23457	A	22865	A	22852	G	22975	G	22914	A	22832	A	22844	A	22892	G	22659	G	22900	rpoC1	Genic
491	23596	T	23004	T	22991	T	23114	G	23053	T	22971	T	22983	T	23031	T	22798	T	23039	rpoC1~rpoB	Intergenic
492	23678	C	23086	C	23073	C	23196	T	23135	C	23053	C	23065	C	23113	C	22880	C	23121	rpoB	Genic
493	23787	G	23195	G	23182	A	23305	A	23244	G	23162	G	23174	G	23222	A	22989	A	23230	rpoB	Genic
494	24017	T	23425	T	23412	T	23535	T	23474	T	23392	T	23404	T	23452	T	23219	G	23460	rpoB	Genic
495	24032	T	23440	T	23427	C	23550	T	23489	T	23407	T	23419	T	23467	T	23234	T	23475	rpoB	Genic
496	24174	G	23582	G	23569	G	23692	G	23631	G	23549	G	23561	G	23609	G	23376	A	23617	rpoB	Genic
497	24206	C	23614	C	23601	C	23724	C	23663	C	23581	C	23593	T	23641	T	23408	C	23649	rpoB	Genic
498	24383	T	23791	T	23778	T	23901	T	23840	T	23758	T	23770	T	23818	C	23585	T	23826	rpoB	Genic
499	24467	A	23875	A	23862	C	23985	C	23924	A	23842	A	23854	C	23902	C	23669	C	23910	rpoB	Genic
500	24590	C	23998	C	23985	C	24108	C	24047	T	23965	C	23977	C	24025	C	23792	C	24033	rpoB	Genic
501	24659	C	24067	C	24054	T	24177	T	24116	T	24034	C	24046	T	24094	T	23861	T	24102	rpoB	Genic
502	24916	C	24324	C	24311	C	24434	C	24373	C	24291	C	24303	C	24351	C	24118	T	24359	rpoB	Genic
503	24956	C	24364	C	24351	C	24474	C	24413	C	24331	C	24343	C	24391	C	24158	T	24399	rpoB	Genic
504	24970	G	24378	G	24365	A	24488	A	24427	G	24345	G	24357	G	24405	A	24172	G	24413	rpoB	Genic
505	25336	C	24744	C	24731	C	24854	C	24793	C	24711	C	24723	T	24771	C	24538	C	24779	rpoB	Genic
506	25392	G	24800	G	24787	G	24910	T	24849	G	24767	G	24779	G	24827	G	24594	G	24835	rpoB	Genic
507	25586	G	24994	G	24981	G	25104	G	25043	G	24961	G	24973	G	25021	G	24788	A	25029	rpoB	Genic
508	25616	C	25024	C	25011	T	25134	C	25073	C	24991	C	25003	C	25051	C	24818	C	25059	rpoB	Genic
509	25691	C	25099	C	25086	T	25209	T	25148	C	25066	C	25078	C	25126	T	24893	T	25134	rpoB	Genic
510	25715	G	25123	G	25110	G	25233	T	25172	G	25090	G	25102	G	25150	G	24917	G	25158	rpoB	Genic
511	25775	C	25183	C	25170	C	25293	C	25232	C	25150	C	25162	C	25210	T	24977	C	25218	rpoB	Genic
512	25849	C	25257	C	25244	C	25367	T	25306	C	25224	C	25236	C	25284	C	25051	C	25292	rpoB	Genic
513	25865	C	25273	C	25260	C	25383	T	25322	C	25240	C	25252	C	25300	C	25067	C	25308	rpoB	Genic
514	25871	T	25279	T	25266	C	25389	T	25328	T	25246	T	25258	T	25306	T	25073	T	25314	rpoB	Genic
515	26042	A	25450	A	25437	A	25560	C	25499	A	25417	A	25429	A	25477	A	25244	A	25485	rpoB	Genic
516	26081	T	25489	T	25476	T	25599	A	25538	T	25456	T	25468	T	25516	T	25283	T	25524	rpoB	Genic
517	26120	C	25528	C	25515	T	25638	T	25577	C	25495	C	25507	C	25555	T	25322	C	25563	rpoB	Genic
518	26150	C	25558	C	25545	C	25668	C	25607	C	25525	C	25537	C	25585	T	25352	C	25593	rpoB	Genic
519	26312	G	25720	G	25707	A	25830	G	25769	G	25687	G	25699	G	25747	G	25514	G	25755	rpoB	Genic
520	26402	G	25810	G	25797	G	25920	T	25859	G	25777	G	25789	G	25837	G	25604	G	25845	rpoB	Genic
521	26491	T	25899	T	25886	C	26009	T	25948	T	25866	T	25878	T	25926	T	25693	T	25934	rpoB	Genic
522	26605	G	26013	G	26000	G	26123	G	26062	G	25980	G	25992	G	26040	A	25807	G	26048	rpoB	Genic
523	26753	A	26161	A	26148	A	26271	A	26210	A	26128	A	26140	G	26188	A	25955	A	26196	rpoB	Genic
524	26786	T	26194	T	26181	T	26304	A	26243	T	26161	T	26173	T	26221	T	25988	T	26229	rpoB	Genic
525	26875	T	26282	T	26269	C	26392	C	26332	T	26249	T	26261	T	26309	C	26077	C	26317	rpoB~trnC-GCA	Intergenic
526	26922	A	26329	A	26316	A	26439	A	26379	A	26296	A	26308	A	26356	C	26124	A	26364	rpoB~trnC-GCA	Intergenic
527	27169	T	26507	T	26494	A	26679	A	26619	T	26486	T	26486	T	26534	A	26329	A	26611	rpoB~trnC-GCA	Intergenic
528	27221	T	26552	T	26539	T	26724	T	26664	T	26531	T	26531	T	26579	C	26374	T	26663	rpoB~trnC-GCA	Intergenic
529	27307	C	26638	C	26625	C	26810	C	26750	C	26617	C	26617	C	26665	T	26460	C	26749	rpoB~trnC-GCA	Intergenic
530	27378	T	26709	T	26696	C	26881	C	26821	T	26688	T	26688	T	26736	C	26531	C	26820	rpoB~trnC-GCA	Intergenic
531	27401	C	26732	C	26719	C	26904	C	26844	C	26711	C	26711	C	26759	C	26554	T	26843	rpoB~trnC-GCA	Intergenic
532	27413	A	26744	A	26731	A	26916	A	26856	A	26723	A	26723	A	26771	C	26566	A	26855	rpoB~trnC-GCA	Intergenic
533	27426	G	26757	G	26744	G	26929	G	26869	G	26736	G	26736	G	26784	G	26579	A	26868	rpoB~trnC-GCA	Intergenic
534	27465	G	26794	G	26781	G	26966	G	26907	G	26773	G	26773	A	26821	G	26616	G	26906	rpoB~trnC-GCA	Intergenic
535	27507	T	26826	T	26813	T	26995	T	26948	T	26805	T	26805	T	26847	T	26655	A	26938	rpoB~trnC-GCA	Intergenic
536	27558	T	26877	T	26864	T	27046	T	26999	T	26856	T	26856	T	26898	T	26706	G	26989	rpoB~trnC-GCA	Intergenic
537	27574	G	26893	G	26880	A	27061	A	27014	G	26872	G	26872	G	26914	A	26721	A	27005	rpoB~trnC-GCA	Intergenic
538	27655	G	26974	G	26961	G	27142	G	27095	G	26953	G	26953	G	26995	G	26802	A	27086	trnC-GCA~petN	Intergenic
539	27667	A	26986	A	26973	G	27154	A	27107	A	26965	A	26965	A	27007	A	26814	A	27098	trnC-GCA~petN	Intergenic
540	27721	G	27030	G	27017	A	27208	A	27161	G	27009	G	27009	G	27061	A	26868	A	27152	trnC-GCA~petN	Intergenic
541	27724	G	27033	G	27020	T	27211	T	27164	G	27012	G	27012	G	27064	T	26871	T	27155	trnC-GCA~petN	Intergenic
542	27730	G	27039	G	27026	G	27217	G	27170	G	27018	G	27018	G	27070	A	26877	G	27161	trnC-GCA~petN	Intergenic
543	27732	G	27041	G	27028	A	27219	A	27172	G	27020	G	27020	G	27072	A	26879	A	27163	trnC-GCA~petN	Intergenic
544	27834	A	27133	A	27120	A	27321	A	27274	A	27122	A	27112	A	27174	A	26981	T	27265	trnC-GCA~petN	Intergenic
545	28014	G	27312	G	27299	G	27501	G	27454	G	27301	G	27291	A	27353	G	27161	G	27444	trnC-GCA~petN	Intergenic
546	28021	C	27319	C	27306	C	27508	C	27461	C	27308	C	27298	C	27360	T	27168	C	27451	trnC-GCA~petN	Intergenic
547	28056	T	27354	T	27341	G	27543	G	27496	T	27343	T	27333	T	27395	G	27203	G	27486	trnC-GCA~petN	Intergenic
548	28058	G	27356	G	27343	T	27545	T	27498	G	27345	G	27335	G	27397	T	27205	G	27488	trnC-GCA~petN	Intergenic
549	28065	C	27363	C	27350	T	27552	T	27505	C	27352	C	27342	C	27404	T	27212	T	27495	trnC-GCA~petN	Intergenic
550	28268	G	27566	G	27553	A	27755	G	27708	G	27555	G	27545	G	27607	G	27415	G	27698	petN	Genic
551	28320	T	27618	T	27605	T	27807	T	27760	T	27607	T	27597	A	27659	T	27467	T	27750	petN~psbM	Intergenic
552	28394	T	27692	T	27679	T	27881	A	27830	T	27681	T	27671	T	27733	A	27537	T	27824	petN~psbM	Intergenic
553	28399	T	27697	T	27684	T	27886	C	27835	T	27686	T	27676	T	27738	C	27542	T	27829	petN~psbM	Intergenic
554	28501	C	27795	C	27782	C	27984	C	27937	C	27784	C	27774	T	27836	C	27644	C	27927	psbM	Genic
555	28508	G	27802	G	27789	G	27991	A	27944	G	27791	G	27781	G	27843	G	27651	G	27934	psbM	Genic
556	28538	G	27832	G	27819	A	28021	G	27974	G	27821	G	27811	G	27873	G	27681	G	27964	psbM	Genic
557	28605	C	27899	C	27886	C	28083	C	28040	C	27884	C	27877	C	27934	T	27743	C	28026	psbM~trnD-GUC	Intergenic
558	28653	G	27947	G	27934	G	28131	G	28088	G	27932	G	27925	G	27982	A	27791	G	28074	psbM~trnD-GUC	Intergenic
559	28694	G	27987	G	27974	A	28171	G	28128	G	27972	G	27965	G	28022	G	27832	G	28114	psbM~trnD-GUC	Intergenic
560	28699	A	27992	A	27979	A	28176	A	28133	A	27977	A	27970	T	28027	A	27837	A	28119	psbM~trnD-GUC	Intergenic
561	28804	C	28097	C	28084	A	28281	A	28238	C	28082	C	28075	C	28132	A	27942	C	28224	psbM~trnD-GUC	Intergenic
562	28904	C	28191	C	28178	G	28340	G	28337	C	28176	C	28169	C	28226	G	28037	G	28318	psbM~trnD-GUC	Intergenic
563	28936	G	28223	G	28210	G	28372	G	28369	G	28208	G	28201	G	28258	A	28069	G	28350	psbM~trnD-GUC	Intergenic
564	28938	G	28225	G	28212	A	28374	A	28371	G	28210	G	28203	G	28260	A	28071	A	28352	psbM~trnD-GUC	Intergenic
565	28952	G	28239	G	28226	G	28388	G	28385	G	28224	G	28217	G	28274	G	28085	A	28366	psbM~trnD-GUC	Intergenic
566	28988	C	28275	C	28262	C	28424	C	28421	C	28260	C	28253	C	28310	T	28121	C	28402	psbM~trnD-GUC	Intergenic
567	28999	A	28285	A	28272	G	28434	G	28431	G	28270	A	28263	G	28320	G	28131	G	28413	psbM~trnD-GUC	Intergenic
568	29023	A	28309	A	28296	A	28458	A	28455	A	28294	A	28287	A	28344	A	28155	G	28437	psbM~trnD-GUC	Intergenic
569	29061	C	28346	C	28333	C	28495	C	28492	C	28331	C	28324	C	28381	T	28193	C	28474	psbM~trnD-GUC	Intergenic
570	29721	A	28970	A	28965	T	29039	T	29042	A	28955	A	28949	A	29011	T	28815	T	28513	psbM~trnD-GUC	Intergenic
571	29761	C	29010	C	29005	C	29079	C	29082	C	28995	C	28989	C	29051	C	28855	A	28553	psbM~trnD-GUC	Intergenic
572	29763	G	29012	G	29007	G	29081	A	29084	G	28997	G	28991	G	29053	G	28857	G	28555	psbM~trnD-GUC	Intergenic
573	29885	A	29134	A	29129	G	29203	A	29206	A	29119	A	29113	A	29175	A	28979	A	28677	trnD-GUC~trnY-GUA	Intergenic
574	29894	A	29143	A	29138	G	29212	G	29215	A	29128	A	29122	G	29184	G	28988	G	28686	trnD-GUC~trnY-GUA	Intergenic
575	30002	T	29224	T	29219	T	29320	T	29323	T	29209	T	29203	C	29265	T	29096	T	28794	trnD-GUC~trnY-GUA	Intergenic
576	30011	C	29233	C	29228	C	29329	C	29332	C	29218	C	29212	C	29274	C	29105	T	28803	trnD-GUC~trnY-GUA	Intergenic
577	30073	T	29285	T	29280	T	29381	T	29390	T	29270	T	29264	T	29327	T	29160	A	28865	trnD-GUC~trnY-GUA	Intergenic
578	30160	G	29358	G	29353	G	29459	G	29468	G	29343	G	29337	A	29400	G	29247	G	28938	trnD-GUC~trnY-GUA	Intergenic
579	30197	G	29394	G	29389	A	29496	A	29505	G	29379	G	29373	A	29437	A	29284	A	28974	trnD-GUC~trnY-GUA	Intergenic
580	30201	G	29398	G	29393	G	29500	G	29509	G	29383	G	29377	G	29441	A	29288	G	28978	trnD-GUC~trnY-GUA	Intergenic
581	30218	G	29415	G	29410	A	29517	G	29526	G	29400	G	29394	G	29458	G	29305	G	28995	trnD-GUC~trnY-GUA	Intergenic
582	30262	C	29459	C	29454	T	29561	T	29570	C	29444	C	29438	T	29502	T	29349	T	29039	trnY-GUA	Genic
583	30450	C	29646	C	29641	C	29749	C	29757	C	29631	C	29625	C	29689	C	29536	T	29226	trnE-UUC~trnT-GGU	Intergenic
584	30465	C	29661	C	29656	C	29764	C	29772	C	29646	C	29640	C	29704	C	29551	G	29241	trnE-UUC~trnT-GGU	Intergenic
585	30591	G	29779	G	29774	T	29890	T	29896	G	29764	G	29758	T	29822	T	29675	T	29365	trnE-UUC~trnT-GGU	Intergenic
586	30728	G	29916	G	29911	A	29954	G	29960	G	29901	G	29895	G	29959	G	29739	G	29429	trnE-UUC~trnT-GGU	Intergenic
587	30797	T	29985	T	29980	T	30023	T	30029	T	29970	T	29964	T	30028	G	29808	T	29498	trnE-UUC~trnT-GGU	Intergenic
588	30812	C	30000	C	29995	C	30038	T	30044	C	29985	C	29979	T	30043	C	29823	C	29513	trnE-UUC~trnT-GGU	Intergenic
589	30865	C	30052	C	30047	A	30090	A	30096	C	30037	C	30031	C	30095	A	29876	A	29565	trnE-UUC~trnT-GGU	Intergenic
590	30875	T	30062	T	30057	T	30100	G	30106	T	30047	T	30041	T	30105	T	29886	T	29575	trnE-UUC~trnT-GGU	Intergenic
591	30882	C	30069	C	30064	C	30107	C	30113	C	30054	C	30048	T	30112	C	29893	C	29582	trnE-UUC~trnT-GGU	Intergenic
592	30924	A	30110	A	30106	A	30139	A	30153	A	30091	A	30090	A	30149	A	29935	T	29620	trnE-UUC~trnT-GGU	Intergenic
593	30959	A	30145	A	30141	G	30174	G	30188	A	30126	A	30125	A	30184	G	29970	G	29655	trnE-UUC~trnT-GGU	Intergenic
594	31001	C	30187	C	30183	C	30216	C	30230	C	30168	C	30167	C	30226	C	30012	T	29697	trnE-UUC~trnT-GGU	Intergenic
595	31031	G	30216	G	30212	G	30245	A	30259	G	30197	G	30196	G	30255	G	30042	G	29726	trnE-UUC~trnT-GGU	Intergenic
596	31045	A	30228	A	30224	A	30258	A	30271	A	30209	A	30208	C	30267	A	30054	A	29739	trnE-UUC~trnT-GGU	Intergenic
597	31052	T	30235	T	30231	T	30265	T	30278	T	30216	T	30215	T	30274	G	30061	T	29746	trnE-UUC~trnT-GGU	Intergenic
598	31093	T	30276	T	30272	A	30306	A	30319	T	30257	T	30256	T	30315	A	30102	C	29787	trnE-UUC~trnT-GGU	Intergenic
599	31108	A	30291	A	30287	G	30321	G	30334	A	30272	A	30271	A	30330	G	30117	G	29802	trnE-UUC~trnT-GGU	Intergenic
600	31199	T	30382	T	30378	C	30412	C	30425	T	30363	T	30362	T	30421	T	30208	C	29893	trnT-GGU~psbD	Intergenic
601	31206	G	30389	G	30385	T	30419	T	30432	G	30370	G	30369	G	30428	T	30215	T	29900	trnT-GGU~psbD	Intergenic
602	31209	A	30392	A	30388	G	30422	G	30435	A	30373	A	30372	G	30431	G	30218	G	29903	trnT-GGU~psbD	Intergenic
603	31214	C	30397	C	30393	C	30427	C	30440	C	30378	C	30377	C	30436	C	30223	T	29908	trnT-GGU~psbD	Intergenic
604	31593	C	30769	C	30766	C	30799	C	30814	C	30755	C	30750	A	30802	C	30384	C	30272	trnT-GGU~psbD	Intergenic
605	31598	T	30774	T	30771	T	30804	T	30819	T	30760	T	30755	T	30807	G	30389	T	30277	trnT-GGU~psbD	Intergenic
606	31623	A	30799	A	30796	A	30829	A	30844	A	30784	A	30780	A	30830	C	30414	A	30302	trnT-GGU~psbD	Intergenic
607	31729	C	30905	C	30902	T	30929	T	30944	C	30890	C	30886	C	30936	T	30514	T	30402	trnT-GGU~psbD	Intergenic
608	31740	C	30916	C	30913	C	30940	C	30955	C	30901	C	30897	C	30947	G	30525	C	30413	trnT-GGU~psbD	Intergenic
609	31775	C	30938	C	30948	C	30975	C	30990	C	30936	C	30932	C	30982	T	30560	C	30448	trnT-GGU~psbD	Intergenic
610	31809	C	30971	C	30981	T	31009	T	31024	C	30969	C	30965	C	31015	T	30594	T	30481	trnT-GGU~psbD	Intergenic
611	31814	T	30976	T	30986	T	31014	T	31029	T	30974	T	30970	T	31020	T	30599	G	30486	trnT-GGU~psbD	Intergenic
612	31853	A	31015	A	31025	A	31053	A	31068	A	31013	A	31009	A	31059	G	30638	A	30525	trnT-GGU~psbD	Intergenic
613	32066	C	31069	C	31079	T	31266	T	31281	C	31067	C	31063	T	31113	T	30851	T	30738	trnT-GGU~psbD	Intergenic
614	32120	A	31123	A	31133	A	31320	A	31335	A	31121	A	31117	A	31167	C	30905	A	30792	trnT-GGU~psbD	Intergenic
615	32125	A	31128	A	31138	C	31325	A	31340	A	31126	A	31122	A	31172	A	30910	A	30797	trnT-GGU~psbD	Intergenic
616	32220	A	31218	A	31228	A	31415	A	31430	A	31216	A	31212	C	31262	A	31000	A	30892	trnT-GGU~psbD	Intergenic
617	32278	G	31275	G	31285	G	31472	G	31487	G	31273	G	31269	A	31319	G	31057	G	30950	psbD	Genic
618	32281	C	31278	C	31288	C	31475	A	31490	C	31276	C	31272	C	31322	C	31060	C	30953	psbD	Genic
619	32341	C	31338	C	31348	A	31535	A	31550	C	31336	C	31332	A	31382	A	31120	A	31013	psbD	Genic
620	32361	G	31358	G	31368	G	31555	G	31570	G	31356	G	31352	G	31402	A	31140	G	31033	psbD	Genic
621	32400	C	31397	C	31407	T	31594	C	31609	C	31395	C	31391	C	31441	C	31179	C	31072	psbD	Genic
622	32448	T	31445	T	31455	C	31642	T	31657	T	31443	T	31439	T	31489	T	31227	T	31120	psbD	Genic
623	32520	C	31517	C	31527	T	31714	T	31729	C	31515	C	31511	C	31561	T	31299	T	31192	psbD	Genic
624	32542	C	31539	C	31549	T	31736	T	31751	C	31537	C	31533	T	31583	T	31321	T	31214	psbD	Genic
625	32664	G	31661	G	31671	G	31858	G	31873	G	31659	G	31655	G	31705	G	31443	A	31336	psbD	Genic
626	32916	T	31913	T	31923	T	32110	T	32125	T	31911	T	31907	C	31957	T	31695	T	31588	psbD	Genic
627	33487	G	32484	G	32494	G	32681	G	32696	G	32482	G	32478	A	32528	G	32266	G	32159	psbC	Genic
628	33529	G	32526	G	32536	G	32723	G	32738	G	32524	G	32520	G	32570	A	32308	G	32201	psbC	Genic
629	33544	C	32541	C	32551	C	32738	T	32753	C	32539	C	32535	C	32585	C	32323	C	32216	psbC	Genic
630	33571	T	32568	T	32578	C	32765	T	32780	T	32566	T	32562	T	32612	T	32350	T	32243	psbC	Genic
631	33619	G	32616	G	32626	A	32813	A	32828	G	32614	G	32610	G	32660	A	32398	A	32291	psbC	Genic
632	33703	T	32700	T	32710	T	32897	C	32912	T	32698	T	32694	T	32744	T	32482	T	32375	psbC	Genic
633	33850	A	32847	A	32857	G	33044	G	33059	G	32845	A	32841	G	32891	G	32629	G	32522	psbC	Genic
634	33910	A	32907	A	32917	A	33104	A	33119	A	32905	A	32901	A	32951	G	32689	A	32582	psbC	Genic
635	33919	T	32916	T	32926	C	33113	T	33128	T	32914	T	32910	T	32960	T	32698	T	32591	psbC	Genic
636	33956	G	32953	G	32963	G	33150	G	33165	G	32951	G	32947	G	32997	G	32735	A	32628	psbC	Genic
637	34273	T	33270	T	33280	T	33467	T	33482	T	33268	T	33264	T	33314	T	33052	C	32945	psbC	Genic
638	34327	A	33324	A	33334	A	33521	A	33536	A	33322	A	33318	A	33368	A	33106	G	32999	psbC	Genic
639	34489	T	33486	T	33496	T	33683	T	33698	T	33484	T	33480	T	33530	C	33268	T	33161	psbC	Genic
640	34552	T	33549	T	33559	T	33746	T	33761	T	33547	T	33543	T	33593	G	33331	T	33224	psbC	Genic
641	34591	G	33588	G	33598	G	33785	G	33800	G	33586	G	33582	A	33632	G	33370	G	33263	psbC	Genic
642	34597	A	33594	A	33604	G	33791	G	33806	A	33592	A	33588	A	33638	G	33376	G	33269	psbC	Genic
643	34694	G	33691	G	33701	G	33888	G	33903	G	33689	G	33685	G	33735	G	33473	T	33366	psbC~trnS-UGA	Intergenic
644	34729	A	33726	A	33736	C	33923	C	33938	A	33724	A	33720	A	33770	C	33508	C	33401	psbC~trnS-UGA	Intergenic
645	34734	T	33731	T	33741	C	33928	C	33943	T	33729	T	33725	C	33775	C	33513	C	33406	psbC~trnS-UGA	Intergenic
646	34738	C	33735	C	33745	C	33932	C	33947	C	33733	C	33729	C	33779	T	33517	C	33410	psbC~trnS-UGA	Intergenic
647	34949	G	33946	G	33956	T	34143	T	34158	G	33944	G	33940	G	33990	T	33728	T	33621	trnS-UGA~psbZ	Intergenic
648	34965	C	33962	C	33972	C	34159	C	34174	C	33960	C	33956	C	34006	C	33744	T	33637	trnS-UGA~psbZ	Intergenic
649	34977	G	33974	G	33984	G	34171	G	34186	G	33972	G	33968	G	34018	G	33756	A	33649	trnS-UGA~psbZ	Intergenic
650	35358	G	34354	G	34364	C	34551	C	34567	G	34352	G	34348	G	34398	C	34136	C	34030	psbZ~trnG-GCC	Intergenic
651	35365	A	34361	A	34371	G	34558	G	34574	A	34359	A	34355	A	34405	G	34143	G	34037	psbZ~trnG-GCC	Intergenic
652	35441	T	34429	T	34439	T	34628	T	34650	T	34427	T	34423	T	34472	T	34215	A	34104	psbZ~trnG-GCC	Intergenic
653	35444	T	34432	T	34442	T	34631	T	34653	T	34430	T	34426	T	34475	T	34218	A	34107	psbZ~trnG-GCC	Intergenic
654	35447	T	34435	T	34445	T	34634	T	34656	T	34433	T	34429	T	34478	T	34221	A	34110	psbZ~trnG-GCC	Intergenic
655	35647	T	34620	T	34630	T	34831	T	34843	T	34618	T	34614	T	34663	T	34409	C	34296	trnG-GCC	Genic
656	35663	T	34636	T	34646	T	34847	T	34859	C	34634	T	34630	C	34679	T	34425	T	34312	trnG-GCC	Genic
657	35947	C	34920	C	34930	T	35027	C	35039	C	34918	C	34914	C	34963	C	34562	C	34492	trnfM-CAU~rps14	Intergenic
658	36023	T	34995	T	35005	C	35102	C	35114	T	34993	T	34989	C	35039	C	34637	C	34567	trnfM-CAU~rps14	Intergenic
659	36046	A	35018	A	35028	G	35125	G	35137	A	35016	A	35012	A	35062	G	34660	G	34590	trnfM-CAU~rps14	Intergenic
660	36048	T	35020	T	35030	C	35127	C	35139	T	35018	T	35014	T	35064	C	34662	C	34592	trnfM-CAU~rps14	Intergenic
661	36072	G	35043	G	35053	A	35151	G	35162	G	35041	G	35037	G	35087	G	34685	G	34615	trnfM-CAU~rps14	Intergenic
662	36137	C	35108	C	35118	T	35216	T	35226	C	35106	C	35102	C	35152	T	34750	T	34679	rps14	Genic
663	36180	T	35151	T	35161	T	35259	T	35269	T	35149	T	35145	T	35195	C	34793	T	34722	rps14	Genic
664	36256	A	35227	A	35237	A	35335	A	35345	A	35225	A	35221	G	35271	A	34869	A	34798	rps14	Genic
665	36306	C	35277	C	35287	A	35385	A	35395	C	35275	C	35271	C	35321	A	34919	A	34848	rps14	Genic
666	36312	C	35283	C	35293	C	35391	C	35401	C	35281	C	35277	C	35327	C	34925	T	34854	rps14	Genic
667	36390	C	35361	C	35371	T	35469	T	35479	C	35359	C	35355	C	35405	T	35003	T	34932	rps14	Genic
668	36446	A	35417	A	35427	G	35525	G	35535	A	35415	A	35411	G	35461	G	35059	G	34988	rps14~psaB	Intergenic
669	36487	G	35457	G	35467	A	35565	A	35575	G	35455	G	35451	G	35502	A	35099	G	35028	rps14~psaB	Intergenic
670	36514	T	35484	T	35494	C	35592	C	35602	T	35482	T	35478	T	35529	C	35126	C	35055	rps14~psaB	Intergenic
671	36650	C	35620	C	35630	G	35728	C	35738	C	35618	C	35614	C	35665	C	35262	C	35191	psaB	Genic
672	36734	A	35704	A	35714	A	35812	A	35822	A	35702	A	35698	G	35749	A	35346	A	35275	psaB	Genic
673	36770	G	35740	G	35750	A	35848	A	35858	G	35738	G	35734	G	35785	A	35382	A	35311	psaB	Genic
674	36833	G	35803	G	35813	G	35911	G	35921	G	35801	G	35797	G	35848	A	35445	G	35374	psaB	Genic
675	36944	G	35914	G	35924	G	36022	G	36032	G	35912	G	35908	G	35959	A	35556	G	35485	psaB	Genic
676	37046	A	36016	A	36026	A	36124	A	36134	A	36014	A	36010	A	36061	A	35658	G	35587	psaB	Genic
677	37079	G	36049	G	36059	G	36157	G	36167	G	36047	G	36043	A	36094	G	35691	G	35620	psaB	Genic
678	37115	T	36085	T	36095	C	36193	C	36203	T	36083	T	36079	T	36130	C	35727	C	35656	psaB	Genic
679	37258	T	36228	T	36238	T	36336	C	36346	T	36226	T	36222	T	36273	T	35870	T	35799	psaB	Genic
680	37287	C	36257	C	36267	C	36365	C	36375	C	36255	C	36251	C	36302	T	35899	C	35828	psaB	Genic
681	37304	G	36274	G	36284	T	36382	T	36392	T	36272	G	36268	T	36319	T	35916	T	35845	psaB	Genic
682	37565	G	36535	G	36545	G	36643	G	36653	G	36533	G	36529	G	36580	A	36177	G	36106	psaB	Genic
683	37934	A	36904	A	36914	A	37012	A	37022	A	36902	A	36898	A	36949	A	36546	C	36475	psaB	Genic
684	38020	A	36990	A	37000	A	37098	A	37108	A	36988	A	36984	A	37035	A	36632	G	36561	psaB	Genic
685	38150	C	37120	C	37130	C	37228	C	37238	C	37118	C	37114	C	37165	C	36762	T	36691	psaB	Genic
686	38188	C	37158	C	37168	T	37266	C	37276	C	37156	C	37152	C	37203	C	36800	C	36729	psaB	Genic
687	38360	C	37330	C	37340	C	37438	C	37448	C	37328	C	37324	C	37375	T	36972	C	36901	psaB	Genic
688	38414	G	37384	G	37394	G	37492	G	37502	A	37382	G	37378	G	37429	G	37026	G	36955	psaB	Genic
689	38844	G	37808	G	37818	G	37916	G	37926	G	37806	G	37802	C	37853	G	37456	G	37379	psaA	Genic
690	38982	G	37946	G	37956	A	38054	A	38064	G	37944	G	37940	G	37991	A	37594	A	37517	psaA	Genic
691	39048	A	38012	A	38022	A	38120	G	38130	A	38010	A	38006	A	38057	A	37660	A	37583	psaA	Genic
692	39114	A	38078	A	38088	G	38186	G	38196	A	38076	A	38072	G	38123	G	37726	G	37649	psaA	Genic
693	39120	A	38084	A	38094	A	38192	T	38202	A	38082	A	38078	A	38129	A	37732	A	37655	psaA	Genic
694	39135	C	38099	C	38109	T	38207	T	38217	C	38097	C	38093	C	38144	T	37747	T	37670	psaA	Genic
695	39138	C	38102	C	38112	T	38210	T	38220	C	38100	C	38096	T	38147	T	37750	T	37673	psaA	Genic
696	39185	T	38149	T	38159	T	38257	T	38267	T	38147	T	38143	T	38194	G	37797	T	37720	psaA	Genic
697	39324	A	38288	A	38298	G	38396	G	38406	A	38286	A	38282	G	38333	G	37936	G	37859	psaA	Genic
698	39564	A	38528	A	38538	G	38636	G	38646	A	38526	A	38522	A	38573	G	38176	G	38099	psaA	Genic
699	39570	T	38534	T	38544	C	38642	C	38652	T	38532	T	38528	C	38579	C	38182	C	38105	psaA	Genic
700	39603	A	38567	A	38577	C	38675	A	38685	A	38565	A	38561	A	38612	A	38215	A	38138	psaA	Genic
701	39807	T	38771	T	38781	T	38879	T	38889	T	38769	T	38765	C	38816	T	38419	T	38342	psaA	Genic
702	40023	T	38987	T	38997	T	39095	T	39105	T	38985	T	38981	T	39032	T	38635	C	38558	psaA	Genic
703	40074	T	39038	T	39048	T	39146	C	39156	T	39036	T	39032	T	39083	T	38686	T	38609	psaA	Genic
704	40101	G	39065	G	39075	A	39173	G	39183	G	39063	G	39059	G	39110	G	38713	G	38636	psaA	Genic
705	40167	T	39131	T	39141	T	39239	T	39249	T	39129	T	39125	T	39176	T	38779	G	38702	psaA	Genic
706	40233	T	39197	T	39207	T	39305	C	39315	T	39195	T	39191	T	39242	T	38845	T	38768	psaA	Genic
707	40434	T	39398	T	39408	G	39506	T	39516	T	39396	T	39392	T	39443	T	39046	T	38969	psaA	Genic
708	40443	T	39407	T	39417	C	39515	C	39525	T	39405	T	39401	T	39452	C	39055	C	38978	psaA	Genic
709	40464	G	39428	G	39438	A	39536	A	39546	G	39426	G	39422	G	39473	A	39076	A	38999	psaA	Genic
710	40500	G	39464	G	39474	G	39572	G	39582	A	39462	G	39458	G	39509	G	39112	G	39035	psaA	Genic
711	40554	T	39518	T	39528	T	39626	T	39636	T	39516	T	39512	T	39563	T	39166	C	39089	psaA	Genic
712	40599	A	39563	A	39573	G	39671	A	39681	A	39561	A	39557	A	39608	A	39211	A	39134	psaA	Genic
713	40726	G	39690	G	39700	A	39798	A	39808	G	39688	G	39684	A	39735	A	39338	A	39261	psaA	Genic
714	40806	G	39770	G	39780	G	39878	A	39888	G	39768	G	39764	G	39815	G	39418	G	39341	psaA	Genic
715	41109	T	40073	T	40083	C	40181	C	40191	T	40071	T	40067	C	40118	C	39721	C	39644	psaA~ycf3	Intergenic
716	41144	T	40108	T	40117	T	40207	T	40219	T	40104	T	40100	T	40147	G	39747	T	39678	psaA~ycf3	Intergenic
717	41166	T	40130	T	40139	C	40229	C	40241	T	40126	T	40122	T	40169	C	39769	C	39700	psaA~ycf3	Intergenic
718	41251	C	40215	C	40224	C	40314	C	40326	C	40211	C	40207	C	40254	C	39854	T	39785	psaA~ycf3	Intergenic
719	41272	C	40236	C	40245	C	40335	C	40347	C	40232	C	40228	C	40275	T	39875	C	39806	psaA~ycf3	Intergenic
720	41535	A	40297	A	40306	G	40590	G	40602	A	40293	A	40289	A	40336	G	40133	G	40068	psaA~ycf3	Intergenic
721	41655	T	40396	T	40405	G	40689	T	40701	T	40392	T	40388	T	40456	T	40232	T	40167	psaA~ycf3	Intergenic
722	41702	T	40443	T	40452	C	40736	C	40748	C	40439	T	40435	C	40503	C	40279	C	40214	ycf3	Genic
723	41949	G	40690	G	40699	G	40983	G	40995	G	40686	G	40682	T	40750	G	40526	G	40461	ycf3~ycf3	Intergenic
724	41957	A	40697	A	40706	G	40991	G	41003	A	40693	A	40689	A	40757	G	40534	G	40469	ycf3~ycf3	Intergenic
725	41973	A	40713	A	40722	T	41007	T	41019	A	40709	A	40705	A	40773	T	40550	T	40485	ycf3~ycf3	Intergenic
726	41977	G	40717	G	40726	A	41011	A	41023	A	40713	G	40709	T	40777	A	40554	A	40489	ycf3~ycf3	Intergenic
727	42098	G	40837	G	40846	G	41131	G	41144	G	40833	G	40829	G	40897	A	40674	G	40609	ycf3~ycf3	Intergenic
728	42185	C	40915	C	40924	C	41211	C	41223	C	40911	C	40914	C	40976	T	40753	C	40688	ycf3~ycf3	Intergenic
729	42187	C	40917	C	40926	C	41213	C	41225	C	40913	C	40916	C	40978	T	40755	C	40690	ycf3~ycf3	Intergenic
730	42225	C	40950	C	40959	C	41246	C	41258	C	40946	C	40949	C	41011	C	40793	A	40723	ycf3~ycf3	Intergenic
731	42253	A	40978	A	40987	T	41274	A	41286	A	40974	A	40977	A	41039	A	40821	A	40751	ycf3~ycf3	Intergenic
732	42351	C	41070	C	41079	C	41372	C	41378	C	41066	C	41069	C	41131	C	40913	T	40843	ycf3~ycf3	Intergenic
733	42470	C	41189	C	41198	C	41491	C	41497	C	41185	C	41188	C	41250	T	41032	C	40962	ycf3~ycf3	Intergenic
734	42650	C	41356	C	41365	C	41658	C	41676	C	41352	C	41355	C	41417	T	41212	T	41141	ycf3	Genic
735	42759	T	41465	T	41474	C	41767	C	41785	T	41461	T	41464	T	41526	C	41321	C	41250	ycf3	Genic
736	42829	G	41535	G	41544	A	41836	G	41854	G	41531	G	41534	G	41596	G	41390	G	41319	ycf3~ycf3	Intergenic
737	42882	C	41588	C	41597	C	41889	C	41907	C	41584	C	41587	C	41649	C	41443	T	41372	ycf3~ycf3	Intergenic
738	42915	G	41621	G	41630	A	41922	G	41940	G	41617	G	41620	G	41682	G	41476	G	41405	ycf3~ycf3	Intergenic
739	43035	G	41741	G	41750	G	42042	G	42060	G	41737	G	41740	A	41802	G	41596	G	41525	ycf3~ycf3	Intergenic
740	43084	G	41790	G	41799	G	42091	A	42109	G	41786	G	41789	G	41851	G	41645	G	41574	ycf3~ycf3	Intergenic
741	43184	T	41890	T	41899	T	42182	T	42200	T	41886	T	41889	T	41951	G	41736	T	41665	ycf3~ycf3	Intergenic
742	43197	C	41903	C	41912	C	42195	C	42213	C	41899	C	41902	C	41964	T	41749	C	41678	ycf3~ycf3	Intergenic
743	43206	G	41912	A	41921	G	42204	G	42222	G	41908	G	41911	G	41973	G	41758	G	41687	ycf3~ycf3	Intergenic
744	43248	A	41954	A	41963	A	42246	A	42264	A	41950	A	41953	A	42015	A	41800	G	41729	ycf3~ycf3	Intergenic
745	43289	G	41995	G	42004	G	42287	G	42305	G	41991	G	41994	G	42056	G	41841	A	41770	ycf3~ycf3	Intergenic
746	43303	C	42009	C	42018	C	42301	C	42319	C	42005	C	42008	C	42070	T	41855	C	41784	ycf3~ycf3	Intergenic
747	43305	G	42011	G	42020	G	42303	A	42321	G	42007	G	42010	G	42072	G	41857	G	41786	ycf3~ycf3	Intergenic
748	43312	A	42018	A	42027	C	42310	A	42328	A	42014	A	42017	A	42079	A	41864	A	41793	ycf3~ycf3	Intergenic
749	43321	A	42027	A	42036	A	42319	G	42337	A	42023	A	42026	A	42088	A	41873	A	41802	ycf3~ycf3	Intergenic
750	43345	A	42051	A	42060	A	42343	C	42361	A	42047	A	42050	A	42112	A	41897	A	41826	ycf3~ycf3	Intergenic
751	43353	T	42059	T	42068	T	42351	T	42369	T	42055	T	42058	T	42120	T	41905	C	41834	ycf3~ycf3	Intergenic
752	43468	C	42174	C	42183	G	42466	C	42484	C	42170	C	42173	C	42235	G	42020	C	41949	ycf3~ycf3	Intergenic
753	43488	T	42194	T	42203	T	42484	T	42502	T	42190	T	42193	T	42255	T	42038	C	41967	ycf3~ycf3	Intergenic
754	43540	G	42244	G	42253	T	42533	T	42554	G	42240	G	42243	G	42305	T	42088	T	42016	ycf3	Genic
755	43547	A	42251	A	42260	G	42540	G	42561	A	42247	A	42250	G	42312	G	42095	G	42023	ycf3	Genic
756	43557	T	42261	C	42270	T	42550	T	42571	T	42257	T	42260	T	42322	T	42105	T	42033	ycf3	Genic
757	43833	G	42536	G	42545	G	42814	G	42840	G	42532	G	42535	G	42597	A	42375	G	42309	ycf3~trnS-GGA	Intergenic
758	43879	G	42581	G	42590	G	42860	G	42885	G	42577	G	42580	G	42642	G	42420	A	42354	ycf3~trnS-GGA	Intergenic
759	43885	C	42587	C	42596	C	42866	C	42891	C	42583	C	42586	C	42648	T	42426	C	42360	ycf3~trnS-GGA	Intergenic
760	43946	A	42648	A	42657	G	42927	T	42952	A	42644	A	42647	A	42709	G	42487	G	42421	ycf3~trnS-GGA	Intergenic
761	44026	C	42727	C	42736	C	43006	T	43031	C	42723	C	42726	C	42788	C	42567	C	42500	ycf3~trnS-GGA	Intergenic
762	44052	C	42753	C	42762	T	43032	T	43057	C	42749	C	42752	C	42814	T	42593	T	42526	ycf3~trnS-GGA	Intergenic
763	44061	G	42762	G	42771	A	43041	A	43066	G	42758	G	42761	G	42823	A	42602	A	42535	ycf3~trnS-GGA	Intergenic
764	44066	A	42767	A	42776	A	43046	A	43071	A	42763	A	42766	C	42828	A	42607	A	42540	ycf3~trnS-GGA	Intergenic
765	44075	C	42776	C	42785	T	43055	T	43080	C	42772	C	42775	C	42837	T	42616	T	42549	ycf3~trnS-GGA	Intergenic
766	44083	A	42784	A	42793	A	43063	A	43088	A	42780	A	42783	A	42845	C	42624	A	42557	ycf3~trnS-GGA	Intergenic
767	44088	G	42789	G	42798	G	43068	G	43093	G	42785	G	42788	G	42850	T	42629	G	42562	ycf3~trnS-GGA	Intergenic
768	44115	G	42816	G	42825	G	43095	G	43120	A	42812	G	42815	G	42877	G	42656	G	42589	ycf3~trnS-GGA	Intergenic
769	44209	T	42910	T	42919	C	43189	C	43214	T	42906	T	42909	T	42971	C	42750	C	42683	ycf3~trnS-GGA	Intergenic
770	44218	G	42919	G	42928	A	43198	G	43223	G	42915	G	42918	G	42980	G	42759	G	42692	ycf3~trnS-GGA	Intergenic
771	44223	T	42924	T	42933	T	43203	T	43228	T	42920	T	42923	T	42985	G	42764	T	42697	ycf3~trnS-GGA	Intergenic
772	44670	A	43320	A	43338	G	43640	G	43673	A	43325	A	43328	G	43378	G	43199	G	42847	rps4	Genic
773	44787	T	43437	T	43455	T	43757	T	43790	T	43442	T	43445	T	43495	T	43316	C	42964	rps4	Genic
774	44797	T	43447	T	43465	T	43767	T	43800	T	43452	T	43455	T	43505	G	43326	T	42974	rps4	Genic
775	44865	A	43515	A	43533	G	43835	G	43868	A	43520	A	43523	A	43573	G	43394	A	43042	rps4	Genic
776	44943	T	43593	T	43611	T	43913	T	43946	T	43598	T	43601	T	43651	G	43472	T	43120	rps4	Genic
777	45069	C	43719	C	43737	T	44039	T	44072	C	43724	C	43727	C	43777	T	43598	C	43246	rps4	Genic
778	45198	T	43842	T	43860	G	44168	T	44195	T	43847	T	43850	T	43900	T	43721	T	43369	rps4	Genic
779	45307	A	43951	A	43969	G	44275	G	44302	A	43956	A	43959	A	44006	G	43816	G	43477	rps4~trnT-UGU	Intergenic
780	45318	T	43962	T	43980	T	44286	T	44313	T	43967	T	43970	T	44017	A	43827	T	43488	rps4~trnT-UGU	Intergenic
781	45391	A	44035	A	44053	A	44359	A	44386	A	44040	A	44043	A	44090	A	43900	C	43561	rps4~trnT-UGU	Intergenic
782	45394	A	44038	A	44056	A	44362	A	44389	A	44043	A	44046	A	44093	C	43903	A	43564	rps4~trnT-UGU	Intergenic
783	45424	A	44068	A	44086	G	44392	G	44419	A	44073	A	44076	G	44123	G	43933	G	43594	rps4~trnT-UGU	Intergenic
784	45503	C	44147	C	44165	T	44471	C	44498	C	44152	C	44155	C	44202	C	44012	C	43673	rps4~trnT-UGU	Intergenic
785	45740	C	44382	C	44400	A	44707	A	44734	C	44387	C	44390	C	44437	A	44247	A	43908	trnT-UGU~trnL-UAA	Intergenic
786	45773	A	44402	A	44420	A	44737	A	44764	A	44407	A	44410	T	44459	A	44277	A	43927	trnT-UGU~trnL-UAA	Intergenic
787	45782	A	44411	A	44429	A	44746	A	44773	A	44416	A	44419	T	44468	A	44286	A	43936	trnT-UGU~trnL-UAA	Intergenic
788	45829	G	44458	G	44476	T	44793	T	44820	G	44463	G	44466	G	44515	T	44333	T	43983	trnT-UGU~trnL-UAA	Intergenic
789	45834	A	44463	A	44481	T	44798	A	44825	A	44468	A	44471	A	44520	A	44338	A	43988	trnT-UGU~trnL-UAA	Intergenic
790	45867	T	44496	T	44514	T	44831	T	44858	T	44501	T	44504	G	44553	G	44371	T	44021	trnT-UGU~trnL-UAA	Intergenic
791	45879	G	44508	C	44526	G	44843	C	44870	G	44513	G	44516	G	44565	C	44383	C	44033	trnT-UGU~trnL-UAA	Intergenic
792	45891	A	44520	A	44538	A	44855	A	44882	C	44525	A	44528	C	44577	C	44395	A	44045	trnT-UGU~trnL-UAA	Intergenic
793	45899	G	44528	G	44546	G	44863	T	44890	G	44533	G	44536	G	44585	G	44403	G	44053	trnT-UGU~trnL-UAA	Intergenic
794	45910	A	44538	A	44556	T	44874	A	44901	A	44543	A	44546	A	44596	A	44414	A	44064	trnT-UGU~trnL-UAA	Intergenic
795	45919	T	44547	T	44565	A	44883	T	44910	T	44552	T	44555	T	44605	T	44423	T	44073	trnT-UGU~trnL-UAA	Intergenic
796	45942	C	44570	C	44588	C	44906	C	44933	C	44575	C	44578	T	44628	C	44446	C	44096	trnT-UGU~trnL-UAA	Intergenic
797	45975	T	44603	T	44621	G	44939	T	44966	T	44608	T	44611	T	44661	T	44479	T	44128	trnT-UGU~trnL-UAA	Intergenic
798	45987	T	44615	T	44633	T	44951	A	44976	T	44620	T	44623	T	44673	T	44491	T	44140	trnT-UGU~trnL-UAA	Intergenic
799	46009	G	44637	G	44655	G	44973	G	44998	G	44642	G	44645	A	44695	T	44507	G	44162	trnT-UGU~trnL-UAA	Intergenic
800	46055	A	44673	A	44691	A	45007	T	45034	A	44678	A	44681	A	44739	A	44542	A	44197	trnT-UGU~trnL-UAA	Intergenic
801	46078	A	44690	A	44708	C	45024	A	45051	A	44695	A	44698	A	44762	C	44559	A	44214	trnT-UGU~trnL-UAA	Intergenic
802	46094	C	44706	C	44724	T	45040	T	45067	C	44711	C	44714	C	44778	T	44575	C	44230	trnT-UGU~trnL-UAA	Intergenic
803	46107	T	44719	T	44737	G	45053	T	45080	T	44724	T	44727	T	44791	T	44588	T	44243	trnT-UGU~trnL-UAA	Intergenic
804	46123	G	44728	G	44746	T	45062	T	45096	G	44733	G	44736	G	44800	T	44597	G	44252	trnT-UGU~trnL-UAA	Intergenic
805	46154	T	44754	T	44772	T	45082	T	45127	T	44760	T	44761	T	44824	A	44614	T	44273	trnT-UGU~trnL-UAA	Intergenic
806	46292	G	44892	G	44910	G	45220	G	45265	G	44898	G	44899	G	44962	A	44752	G	44411	trnT-UGU~trnL-UAA	Intergenic
807	46379	C	44968	C	44986	A	45296	A	45349	C	44974	C	44975	A	45038	A	44827	A	44488	trnT-UGU~trnL-UAA	Intergenic
808	46412	G	45001	G	45019	G	45329	G	45382	G	45007	G	45008	G	45071	G	44860	A	44521	trnT-UGU~trnL-UAA	Intergenic
809	46445	G	45033	G	45051	A	45361	A	45415	G	45039	G	45040	G	45103	G	44892	A	44553	trnT-UGU~trnL-UAA	Intergenic
810	46656	T	45237	T	45255	A	45566	A	45618	T	45249	T	45244	A	45307	A	45097	A	44757	trnL-UAA~trnL-UAA	Intergenic
811	46666	A	45247	A	45265	A	45576	A	45628	A	45259	A	45254	A	45317	C	45107	A	44767	trnL-UAA~trnL-UAA	Intergenic
812	46707	T	45287	T	45305	C	45616	C	45668	T	45299	T	45294	C	45358	C	45147	C	44807	trnL-UAA~trnL-UAA	Intergenic
813	46738	G	45318	G	45336	A	45647	G	45699	G	45330	G	45325	G	45389	G	45178	G	44838	trnL-UAA~trnL-UAA	Intergenic
814	46753	T	45333	T	45351	C	45662	C	45714	T	45345	T	45340	T	45404	C	45193	C	44853	trnL-UAA~trnL-UAA	Intergenic
815	46767	T	45347	T	45365	T	45676	T	45728	T	45359	T	45354	G	45418	T	45207	T	44867	trnL-UAA~trnL-UAA	Intergenic
816	46770	A	45350	A	45368	G	45679	G	45731	A	45362	A	45357	A	45421	G	45210	G	44870	trnL-UAA~trnL-UAA	Intergenic
817	46838	C	45418	C	45436	C	45746	T	45799	C	45430	C	45425	C	45488	C	45277	C	44937	trnL-UAA~trnL-UAA	Intergenic
818	46867	A	45447	A	45465	A	45767	A	45822	A	45455	A	45450	A	45509	C	45300	A	44958	trnL-UAA~trnL-UAA	Intergenic
819	46917	C	45495	C	45513	C	45815	C	45870	C	45503	C	45498	C	45557	A	45350	C	45006	trnL-UAA~trnL-UAA	Intergenic
820	47048	T	45620	C	45638	C	45946	C	45995	C	45628	C	45623	C	45681	C	45475	C	45131	trnL-UAA~trnL-UAA	Intergenic
821	47099	G	45671	G	45689	G	45997	G	46046	G	45679	G	45674	G	45732	A	45526	G	45182	trnL-UAA	Genic
822	47133	C	45705	C	45723	T	46031	T	46080	C	45713	C	45708	C	45766	T	45560	T	45216	trnL-UAA~trnF-GAA	Intergenic
823	47169	T	45741	T	45759	T	46067	G	46116	T	45749	T	45744	T	45802	T	45596	T	45252	trnL-UAA~trnF-GAA	Intergenic
824	47375	G	45947	G	45965	G	46273	G	46322	G	45955	G	45950	G	46008	G	45802	A	45458	trnF-GAA~ndhJ	Intergenic
825	47448	T	46020	T	46038	T	46346	T	46395	T	46028	T	46023	G	46081	T	45875	T	45531	trnF-GAA~ndhJ	Intergenic
826	47541	G	46113	G	46131	A	46429	A	46478	G	46121	G	46116	G	46174	A	45958	A	45614	trnF-GAA~ndhJ	Intergenic
827	47596	A	46168	A	46186	G	46484	G	46533	A	46176	A	46171	A	46229	G	46008	G	45669	trnF-GAA~ndhJ	Intergenic
828	47634	G	46206	G	46224	G	46522	A	46571	G	46214	G	46209	G	46267	G	46046	G	45707	trnF-GAA~ndhJ	Intergenic
829	47639	C	46211	C	46229	C	46527	A	46576	C	46219	C	46214	C	46272	C	46051	C	45712	trnF-GAA~ndhJ	Intergenic
830	47661	C	46233	C	46251	C	46549	T	46598	C	46241	C	46236	C	46294	C	46073	C	45734	trnF-GAA~ndhJ	Intergenic
831	47674	A	46245	A	46263	A	46561	A	46611	C	46253	A	46248	A	46306	A	46085	A	45746	trnF-GAA~ndhJ	Intergenic
832	47726	G	46290	G	46308	G	46613	G	46663	G	46298	G	46293	G	46351	G	46137	A	45798	trnF-GAA~ndhJ	Intergenic
833	47731	T	46295	T	46313	G	46618	G	46668	T	46303	T	46298	T	46356	G	46142	G	45803	trnF-GAA~ndhJ	Intergenic
834	47741	G	46305	G	46323	G	46628	T	46678	G	46313	G	46308	G	46366	G	46152	G	45813	trnF-GAA~ndhJ	Intergenic
835	47791	G	46355	G	46373	G	46678	G	46728	T	46363	G	46358	G	46416	G	46202	G	45863	trnF-GAA~ndhJ	Intergenic
836	47834	C	46393	C	46411	G	46720	G	46770	C	46400	C	46396	C	46453	G	46244	G	45905	trnF-GAA~ndhJ	Intergenic
837	47836	T	46395	T	46413	C	46722	C	46772	T	46402	T	46398	C	46455	C	46246	C	45907	trnF-GAA~ndhJ	Intergenic
838	47850	C	46409	C	46427	C	46736	C	46786	C	46416	C	46412	T	46469	C	46260	C	45921	trnF-GAA~ndhJ	Intergenic
839	47853	C	46412	C	46430	A	46739	A	46789	C	46419	C	46415	C	46472	A	46263	A	45924	trnF-GAA~ndhJ	Intergenic
840	47886	G	46443	G	46461	A	46769	A	46820	G	46450	G	46446	G	46503	A	46295	A	45956	trnF-GAA~ndhJ	Intergenic
841	47889	C	46446	C	46464	T	46772	C	46823	C	46453	C	46449	C	46506	C	46298	C	45959	trnF-GAA~ndhJ	Intergenic
842	47945	T	46502	T	46520	G	46828	G	46879	T	46509	T	46505	T	46562	G	46354	G	46015	trnF-GAA~ndhJ	Intergenic
843	47969	A	46526	A	46544	G	46852	G	46903	A	46533	A	46529	A	46586	G	46378	G	46039	trnF-GAA~ndhJ	Intergenic
844	47973	A	46530	A	46548	C	46856	A	46907	A	46537	A	46533	A	46590	A	46382	A	46043	trnF-GAA~ndhJ	Intergenic
845	47977	G	46534	G	46552	A	46860	A	46911	G	46541	G	46537	G	46594	A	46386	G	46047	trnF-GAA~ndhJ	Intergenic
846	48034	G	46590	G	46608	A	46916	A	46967	G	46597	G	46593	G	46650	G	46443	G	46103	trnF-GAA~ndhJ	Intergenic
847	48097	T	46652	T	46670	T	46978	A	47030	T	46659	T	46655	T	46712	T	46505	T	46165	trnF-GAA~ndhJ	Intergenic
848	48121	C	46676	C	46694	C	47002	C	47054	C	46683	C	46679	C	46736	G	46529	C	46189	trnF-GAA~ndhJ	Intergenic
849	48133	A	46688	A	46706	G	47014	G	47066	A	46695	A	46691	A	46748	G	46541	G	46201	trnF-GAA~ndhJ	Intergenic
850	48221	A	46776	A	46794	G	47102	G	47154	A	46783	A	46779	A	46836	G	46629	G	46289	ndhJ	Genic
851	48317	T	46872	T	46890	T	47198	C	47250	T	46879	T	46875	T	46932	T	46725	T	46385	ndhJ	Genic
852	48324	C	46879	C	46897	T	47205	C	47257	C	46886	C	46882	C	46939	C	46732	C	46392	ndhJ	Genic
853	48360	T	46915	T	46933	T	47241	T	47293	T	46922	T	46918	T	46975	G	46768	T	46428	ndhJ	Genic
854	48415	G	46970	G	46988	C	47296	G	47348	G	46977	G	46973	G	47030	G	46823	G	46483	ndhJ	Genic
855	48422	C	46977	C	46995	T	47303	T	47355	C	46984	C	46980	C	47037	T	46830	T	46490	ndhJ	Genic
856	48480	G	47035	G	47053	C	47361	G	47413	G	47042	G	47038	G	47095	G	46888	G	46548	ndhJ	Genic
857	48482	A	47037	A	47055	G	47363	G	47415	G	47044	A	47040	G	47097	G	46890	G	46550	ndhJ	Genic
858	48539	A	47094	C	47112	A	47420	A	47472	A	47101	A	47097	A	47154	A	46947	A	46607	ndhJ	Genic
859	48581	C	47136	C	47154	C	47462	C	47514	C	47143	C	47139	T	47196	C	46989	C	46649	ndhJ	Genic
860	48668	A	47223	A	47241	A	47549	C	47601	A	47230	A	47226	A	47283	A	47076	A	46736	ndhJ~ndhK	Intergenic
861	48708	A	47262	T	47280	T	47588	T	47640	A	47269	T	47265	T	47322	T	47115	T	46776	ndhJ~ndhK	Intergenic
862	48768	C	47321	C	47339	C	47647	T	47699	C	47328	C	47324	C	47382	C	47174	C	46835	ndhK	Genic
863	48802	G	47355	G	47373	G	47681	G	47733	T	47362	G	47358	T	47416	G	47208	T	46869	ndhK	Genic
864	48827	A	47380	A	47398	G	47706	G	47758	A	47387	A	47383	A	47441	G	47233	G	46894	ndhK	Genic
865	48890	A	47443	A	47461	A	47769	A	47821	A	47450	A	47446	A	47504	A	47296	G	46957	ndhK	Genic
866	48906	C	47459	C	47477	T	47785	T	47837	C	47466	C	47462	C	47520	T	47312	T	46973	ndhK	Genic
867	48908	G	47461	G	47479	G	47787	G	47839	G	47468	G	47464	A	47522	G	47314	G	46975	ndhK	Genic
868	48973	C	47526	C	47544	T	47852	T	47904	C	47533	C	47529	C	47587	T	47379	C	47040	ndhK	Genic
869	49009	T	47562	T	47580	T	47888	T	47940	T	47569	T	47565	C	47623	T	47415	T	47076	ndhK	Genic
870	49027	C	47580	C	47598	C	47906	C	47958	C	47587	C	47583	C	47641	T	47433	C	47094	ndhK	Genic
871	49396	G	47949	G	47967	G	48275	G	48327	G	47956	G	47952	G	48010	A	47802	T	47463	ndhK	Genic
872	49400	G	47953	G	47971	G	48279	G	48331	G	47960	G	47956	G	48014	A	47806	G	47467	ndhK	Genic
873	49459	T	48012	T	48030	T	48338	C	48390	T	48019	T	48015	T	48073	T	47865	T	47526	ndhK	Genic
874	49643	C	48196	C	48214	C	48522	C	48574	C	48203	C	48199	C	48257	C	48049	T	47710	ndhC	Genic
875	49745	T	48298	T	48316	T	48624	T	48676	T	48305	T	48301	T	48359	T	48151	C	47812	ndhC	Genic
876	49749	C	48302	C	48320	A	48628	A	48680	A	48309	C	48305	A	48363	A	48155	A	47816	ndhC	Genic
877	49755	T	48308	T	48326	T	48634	G	48686	T	48315	T	48311	T	48369	T	48161	T	47822	ndhC	Genic
878	49855	G	48408	G	48426	G	48734	G	48786	G	48415	G	48411	G	48469	A	48261	G	47922	ndhC~trnV-UAC	Intergenic
879	49951	T	48498	T	48516	C	48824	C	48882	T	48505	T	48501	T	48565	C	48312	C	48018	ndhC~trnV-UAC	Intergenic
880	50343	C	48877	C	48895	C	49203	T	49073	C	48884	C	48880	C	48945	C	48698	C	48399	ndhC~trnV-UAC	Intergenic
881	50373	A	48907	A	48925	A	49233	A	49103	A	48914	A	48910	A	48975	C	48728	A	48429	ndhC~trnV-UAC	Intergenic
882	50381	G	48915	G	48933	G	49241	T	49111	G	48922	G	48918	G	48983	G	48736	G	48437	ndhC~trnV-UAC	Intergenic
883	50396	G	48930	G	48948	G	49256	G	49126	G	48937	G	48933	G	48998	G	48751	A	48452	ndhC~trnV-UAC	Intergenic
884	50417	G	48951	G	48969	T	49277	T	49147	G	48958	G	48954	T	49019	T	48772	T	48473	ndhC~trnV-UAC	Intergenic
885	50471	T	49005	T	49023	A	49331	T	49201	T	49012	T	49008	T	49073	T	48826	T	48527	ndhC~trnV-UAC	Intergenic
886	50479	C	49013	C	49031	C	49339	C	49209	C	49020	C	49016	C	49081	C	48834	T	48535	ndhC~trnV-UAC	Intergenic
887	50522	T	49050	T	49068	A	49376	A	49246	T	49057	T	49053	T	49124	A	48871	T	48572	ndhC~trnV-UAC	Intergenic
888	50573	A	49101	A	49119	C	49427	A	49297	A	49108	A	49104	A	49175	A	48922	A	48623	ndhC~trnV-UAC	Intergenic
889	50579	T	49107	T	49125	C	49433	T	49303	T	49114	T	49110	T	49181	T	48928	T	48629	ndhC~trnV-UAC	Intergenic
890	50668	G	49195	G	49213	A	49521	A	49392	G	49202	G	49198	G	49269	A	49016	A	48717	trnV-UAC~trnV-UAC	Intergenic
891	50721	C	49248	C	49266	C	49574	C	49445	C	49255	C	49251	C	49322	T	49069	C	48770	trnV-UAC~trnV-UAC	Intergenic
892	50745	C	49272	C	49290	T	49598	C	49469	C	49279	C	49275	C	49346	C	49093	C	48794	trnV-UAC~trnV-UAC	Intergenic
893	50785	G	49312	G	49330	T	49638	G	49509	G	49319	G	49315	G	49386	G	49133	G	48834	trnV-UAC~trnV-UAC	Intergenic
894	50814	G	49341	A	49359	G	49667	G	49538	G	49348	G	49344	G	49415	G	49162	G	48863	trnV-UAC~trnV-UAC	Intergenic
895	50923	A	49449	A	49467	A	49775	A	49646	A	49456	A	49452	A	49523	G	49271	A	48971	trnV-UAC~trnV-UAC	Intergenic
896	51287	C	49813	C	49831	A	50139	A	50010	C	49820	C	49816	C	49887	A	49635	A	49335	trnV-UAC~trnM-CAU	Intergenic
897	51347	A	49873	A	49891	A	50199	A	50070	A	49880	A	49876	A	49947	G	49695	A	49395	trnV-UAC~trnM-CAU	Intergenic
898	51349	A	49875	A	49893	A	50201	A	50072	A	49882	A	49878	G	49949	A	49697	A	49397	trnV-UAC~trnM-CAU	Intergenic
899	51389	A	49914	A	49932	C	50241	A	50111	A	49921	A	49917	A	49988	A	49736	A	49436	trnV-UAC~trnM-CAU	Intergenic
900	51517	G	50041	G	50059	G	50369	G	50239	G	50048	G	50044	G	50115	G	49864	A	49564	trnM-CAU~atpE	Intergenic
901	51615	C	50139	C	50157	C	50467	C	50337	A	50146	C	50142	C	50213	C	49953	C	49662	trnM-CAU~atpE	Intergenic
902	51629	T	50153	T	50171	T	50481	T	50351	T	50160	T	50156	G	50227	G	49967	G	49676	trnM-CAU~atpE	Intergenic
903	51712	G	50236	G	50254	A	50564	A	50434	G	50243	G	50239	G	50310	A	50050	A	49759	atpE	Genic
904	51732	C	50256	C	50274	T	50584	T	50454	C	50263	C	50259	C	50330	T	50070	T	49779	atpE	Genic
905	51741	T	50265	T	50283	C	50593	C	50463	T	50272	T	50268	T	50339	C	50079	C	49788	atpE	Genic
906	51766	G	50290	G	50308	G	50618	G	50488	G	50297	G	50293	G	50364	G	50104	A	49813	atpE	Genic
907	51776	C	50300	C	50318	T	50628	T	50498	C	50307	C	50303	C	50374	T	50114	C	49823	atpE	Genic
908	51952	A	50476	A	50494	A	50804	A	50674	A	50483	A	50479	A	50550	C	50290	A	49999	atpE	Genic
909	52103	A	50627	A	50645	A	50955	A	50825	A	50634	A	50630	A	50701	G	50441	A	50150	atpE	Genic
910	52277	A	50801	A	50819	A	51129	A	50999	A	50808	A	50804	A	50875	A	50615	T	50324	atpB	Genic
911	52358	C	50882	C	50900	C	51210	C	51080	C	50889	C	50885	C	50956	C	50696	T	50405	atpB	Genic
912	52760	T	51284	T	51302	T	51612	T	51482	T	51291	T	51287	T	51358	C	51098	T	50807	atpB	Genic
913	52982	A	51506	A	51524	A	51834	A	51704	A	51513	A	51509	A	51580	G	51320	A	51029	atpB	Genic
914	53114	G	51638	G	51656	G	51966	A	51836	G	51645	G	51641	G	51712	G	51452	G	51161	atpB	Genic
915	53504	G	52028	G	52046	A	52356	A	52226	G	52035	G	52031	G	52102	A	51842	G	51551	atpB	Genic
916	53507	A	52031	A	52049	G	52359	A	52229	A	52038	A	52034	A	52105	A	51845	A	51554	atpB	Genic
917	53563	T	52087	T	52105	C	52415	C	52285	T	52094	T	52090	T	52161	C	51901	T	51610	atpB	Genic
918	53621	A	52138	A	52156	G	52467	G	52337	A	52145	A	52141	A	52218	G	51953	G	51661	atpB~rbcL	Intergenic
919	53649	C	52166	C	52184	C	52495	T	52365	C	52173	C	52169	C	52246	C	51981	C	51689	atpB~rbcL	Intergenic
920	53731	A	52248	A	52266	A	52577	A	52447	A	52255	A	52251	A	52327	G	52063	A	51771	atpB~rbcL	Intergenic
921	53737	A	52254	A	52272	A	52583	A	52453	A	52261	A	52257	A	52333	A	52069	C	51777	atpB~rbcL	Intergenic
922	53826	G	52342	G	52360	G	52671	C	52541	G	52349	G	52345	G	52421	G	52149	G	51866	atpB~rbcL	Intergenic
923	53839	C	52355	C	52373	T	52684	C	52554	C	52362	C	52358	C	52434	C	52162	C	51879	atpB~rbcL	Intergenic
924	53883	T	52398	T	52416	T	52727	T	52597	T	52405	T	52401	T	52477	G	52205	T	51923	atpB~rbcL	Intergenic
925	53919	C	52434	C	52452	C	52763	C	52633	C	52441	C	52437	C	52513	T	52241	C	51959	atpB~rbcL	Intergenic
926	53944	G	52459	G	52477	C	52788	G	52658	G	52466	G	52462	G	52538	G	52266	G	51984	atpB~rbcL	Intergenic
927	53969	G	52484	G	52502	G	52813	A	52683	G	52491	G	52487	G	52563	G	52291	G	52009	atpB~rbcL	Intergenic
928	54051	A	52565	A	52583	A	52894	T	52764	A	52572	A	52568	A	52644	A	52373	A	52080	atpB~rbcL	Intergenic
929	54055	T	52569	T	52587	T	52898	T	52768	T	52576	T	52572	T	52648	G	52377	T	52084	atpB~rbcL	Intergenic
930	54098	T	52612	T	52630	A	52941	T	52811	T	52619	T	52615	T	52691	T	52420	T	52127	atpB~rbcL	Intergenic
931	54116	T	52630	T	52648	G	52959	T	52829	T	52637	T	52633	T	52709	T	52438	T	52145	atpB~rbcL	Intergenic
932	54145	G	52659	G	52677	G	52988	G	52858	G	52666	G	52662	G	52738	G	52467	A	52174	atpB~rbcL	Intergenic
933	54256	G	52770	G	52788	G	53099	G	52969	G	52777	G	52773	A	52849	G	52578	G	52285	rbcL	Genic
934	54270	T	52784	T	52802	T	53113	C	52983	T	52791	T	52787	C	52863	T	52592	C	52299	rbcL	Genic
935	54424	C	52938	C	52956	T	53267	C	53137	C	52945	C	52941	C	53017	C	52746	C	52453	rbcL	Genic
936	54463	C	52977	C	52995	C	53306	T	53176	C	52984	C	52980	C	53056	C	52785	C	52492	rbcL	Genic
937	54499	C	53013	C	53031	C	53342	T	53212	C	53020	C	53016	C	53092	C	52821	C	52528	rbcL	Genic
938	54532	T	53046	T	53064	T	53375	T	53245	T	53053	T	53049	T	53125	T	52854	C	52561	rbcL	Genic
939	54652	G	53166	G	53184	G	53495	T	53365	G	53173	G	53169	G	53245	G	52974	G	52681	rbcL	Genic
940	54772	G	53286	G	53304	A	53615	A	53485	G	53293	G	53289	G	53365	A	53094	G	52801	rbcL	Genic
941	54802	G	53316	G	53334	G	53645	G	53515	G	53323	G	53319	G	53395	G	53124	A	52831	rbcL	Genic
942	54904	C	53418	C	53436	T	53747	C	53617	C	53425	C	53421	C	53497	C	53226	C	52933	rbcL	Genic
943	54914	T	53428	T	53446	T	53757	T	53627	T	53435	T	53431	T	53507	T	53236	A	52943	rbcL	Genic
944	54949	A	53463	A	53481	A	53792	G	53662	A	53470	A	53466	A	53542	A	53271	A	52978	rbcL	Genic
945	54991	A	53505	A	53523	A	53834	A	53704	A	53512	A	53508	G	53584	A	53313	G	53020	rbcL	Genic
946	55079	G	53593	G	53611	T	53922	T	53792	G	53600	G	53596	G	53672	T	53401	T	53108	rbcL	Genic
947	55090	C	53604	C	53622	C	53933	C	53803	C	53611	C	53607	C	53683	T	53412	C	53119	rbcL	Genic
948	55220	G	53734	G	53752	T	54063	T	53933	G	53741	G	53737	G	53813	G	53542	G	53249	rbcL	Genic
949	55222	T	53736	T	53754	T	54065	T	53935	T	53743	T	53739	T	53815	C	53544	T	53251	rbcL	Genic
950	55432	T	53946	T	53964	C	54275	T	54145	T	53953	T	53949	T	54025	T	53754	T	53461	rbcL	Genic
951	55447	T	53961	T	53979	C	54290	T	54160	T	53968	T	53964	T	54040	C	53769	C	53476	rbcL	Genic
952	55492	A	54006	A	54024	A	54335	A	54205	A	54013	A	54009	A	54085	G	53814	A	53521	rbcL	Genic
953	55504	G	54018	G	54036	G	54347	A	54217	G	54025	G	54021	G	54097	G	53826	G	53533	rbcL	Genic
954	55597	T	54111	T	54129	T	54440	T	54310	T	54118	T	54114	T	54190	G	53919	T	53626	rbcL	Genic
955	55609	T	54123	T	54141	C	54452	T	54322	T	54130	T	54126	T	54202	T	53931	T	53638	rbcL	Genic
956	55629	C	54143	C	54161	A	54472	C	54342	A	54150	C	54146	A	54222	C	53951	C	53658	rbcL	Genic
957	55633	C	54147	C	54165	C	54476	C	54346	C	54154	C	54150	C	54226	C	53955	A	53662	rbcL	Genic
958	55639	C	54153	C	54171	C	54482	T	54352	C	54160	C	54156	C	54232	C	53961	C	53668	rbcL	Genic
959	55668	A	54182	A	54200	C	54511	C	54381	A	54189	A	54185	C	54261	C	53990	C	53697	rbcL	Genic
960	55683	C	54197	C	54215	C	54526	C	54396	C	54204	C	54200	C	54276	C	54005	T	53712	rbcL~accD	Intergenic
961	55688	G	54202	G	54220	A	54531	G	54401	G	54209	G	54205	G	54281	G	54010	G	53717	rbcL~accD	Intergenic
962	55756	G	54269	G	54287	G	54598	G	54469	G	54276	G	54272	G	54348	G	54077	A	53784	rbcL~accD	Intergenic
963	55770	G	54283	G	54301	G	54612	G	54483	G	54290	G	54286	G	54362	G	54091	A	53798	rbcL~accD	Intergenic
964	55792	T	54304	T	54322	T	54633	T	54505	G	54311	T	54307	T	54383	T	54112	T	53819	rbcL~accD	Intergenic
965	55856	T	54352	T	54370	T	54681	A	54554	T	54359	T	54355	T	54431	T	54174	T	53882	rbcL~accD	Intergenic
966	55859	T	54355	T	54373	T	54684	A	54557	T	54362	T	54358	T	54434	T	54177	T	53885	rbcL~accD	Intergenic
967	55881	C	54377	C	54395	C	54706	T	54579	C	54384	C	54380	C	54456	C	54199	C	53907	rbcL~accD	Intergenic
968	55908	A	54404	A	54422	C	54733	C	54606	A	54411	A	54407	A	54483	C	54226	C	53934	rbcL~accD	Intergenic
969	55952	C	54447	C	54465	C	54776	A	54649	C	54454	C	54450	C	54526	C	54269	C	53978	rbcL~accD	Intergenic
970	56207	T	54702	T	54720	G	55031	G	54892	T	54709	T	54705	T	54780	G	54514	T	54233	rbcL~accD	Intergenic
971	56212	A	54707	A	54725	A	55036	A	54897	A	54714	A	54710	A	54785	A	54519	C	54238	rbcL~accD	Intergenic
972	56254	A	54749	A	54767	G	55078	G	54939	A	54756	A	54752	G	54827	G	54561	G	54280	rbcL~accD	Intergenic
973	56289	A	54784	A	54802	A	55113	A	54974	A	54791	A	54787	A	54862	A	54596	G	54315	rbcL~accD	Intergenic
974	56295	A	54790	A	54808	G	55119	A	54980	A	54797	A	54793	A	54868	A	54602	A	54321	rbcL~accD	Intergenic
975	56370	C	54865	C	54883	T	55194	T	55055	C	54872	C	54868	C	54943	T	54677	T	54396	rbcL~accD	Intergenic
976	56488	A	54983	A	55001	G	55312	G	55173	A	54990	A	54986	A	55061	G	54795	G	54514	accD	Genic
977	56502	A	54997	A	55015	A	55326	A	55187	A	55004	A	55000	A	55075	A	54809	C	54528	accD	Genic
978	56527	C	55022	C	55040	C	55351	C	55212	C	55029	C	55025	C	55100	C	54834	T	54553	accD	Genic
979	56696	C	55191	C	55209	C	55520	C	55381	C	55198	C	55194	C	55269	T	54904	C	54722	accD	Genic
980	56702	G	55197	G	55215	T	55526	T	55387	G	55204	G	55200	G	55275	T	54910	T	54728	accD	Genic
981	56746	G	55241	G	55259	G	55570	G	55431	G	55248	G	55244	G	55319	T	54954	G	54772	accD	Genic
982	56844	C	55339	C	55357	A	55668	A	55529	C	55346	C	55342	C	55417	A	55052	C	54870	accD	Genic
983	56959	C	55454	C	55472	C	55783	C	55644	C	55461	C	55457	C	55532	T	55161	C	54985	accD	Genic
984	56971	T	55466	T	55484	C	55795	C	55656	T	55473	T	55469	T	55544	C	55173	C	54997	accD	Genic
985	56983	G	55478	G	55496	A	55807	A	55668	G	55485	G	55481	G	55556	A	55185	G	55009	accD	Genic
986	56992	T	55487	T	55505	T	55816	C	55677	T	55494	T	55490	T	55565	T	55194	T	55018	accD	Genic
987	57026	A	55521	A	55539	G	55850	G	55711	A	55528	A	55524	A	55599	G	55228	A	55052	accD	Genic
988	57105	A	55600	A	55618	A	55929	A	55790	A	55607	A	55603	A	55678	C	55307	A	55131	accD	Genic
989	57337	C	55832	C	55850	A	56161	C	56022	C	55839	C	55835	C	55910	C	55539	C	55363	accD	Genic
990	57430	C	55925	C	55943	C	56254	T	56115	C	55932	C	55928	C	56003	C	55632	C	55456	accD	Genic
991	57834	C	56329	C	56347	A	56658	A	56519	C	56336	C	56332	C	56407	A	56036	A	55860	accD	Genic
992	57886	C	56381	C	56399	C	56710	T	56571	C	56388	C	56384	C	56459	C	56076	C	55912	accD~psaI	Intergenic
993	57890	C	56385	C	56403	C	56714	T	56575	C	56392	C	56388	C	56463	C	56080	C	55916	accD~psaI	Intergenic
994	57939	G	56422	G	56440	G	56756	G	56619	G	56434	G	56425	G	56501	G	56123	A	55964	accD~psaI	Intergenic
995	57985	A	56468	A	56486	A	56802	A	56665	A	56480	A	56471	A	56547	A	56169	T	56010	accD~psaI	Intergenic
996	57997	C	56480	C	56498	C	56814	C	56677	C	56492	C	56483	T	56559	C	56181	C	56022	accD~psaI	Intergenic
997	58061	G	56544	G	56562	G	56877	G	56740	G	56556	G	56547	G	56623	A	56244	G	56085	accD~psaI	Intergenic
998	58136	T	56619	T	56637	T	56952	T	56815	T	56631	T	56622	C	56698	T	56319	T	56160	accD~psaI	Intergenic
999	58167	T	56649	T	56667	A	56983	A	56846	T	56661	T	56652	A	56728	A	56350	A	56191	accD~psaI	Intergenic
1000	58178	C	56660	C	56678	T	56994	T	56857	C	56672	C	56663	C	56739	T	56361	T	56202	accD~psaI	Intergenic
1001	58240	T	56720	T	56738	C	57055	T	56919	T	56732	T	56723	T	56799	T	56422	T	56263	accD~psaI	Intergenic
1002	58279	A	56758	A	56776	A	57093	A	56957	A	56770	A	56761	A	56830	A	56461	T	56301	accD~psaI	Intergenic
1003	58282	T	56761	T	56779	T	57096	T	56960	T	56773	T	56764	T	56833	T	56464	A	56304	accD~psaI	Intergenic
1004	58366	T	56808	T	56826	C	57179	C	57010	T	56820	T	56811	T	56880	C	56511	C	56387	accD~psaI	Intergenic
1005	58407	G	56849	G	56867	G	57220	A	57051	G	56861	G	56852	G	56921	G	56552	G	56428	accD~psaI	Intergenic
1006	58483	T	56924	T	56943	A	57292	A	57121	T	56935	T	56927	T	56995	A	56621	A	56493	accD~psaI	Intergenic
1007	58486	T	56927	T	56946	A	57295	A	57124	T	56938	T	56930	T	56998	A	56624	A	56496	accD~psaI	Intergenic
1008	58543	T	56980	T	56999	T	57348	T	57178	T	56991	T	56983	T	57054	C	56677	T	56549	accD~psaI	Intergenic
1009	58546	A	56983	A	57002	T	57351	A	57181	A	56994	A	56986	A	57057	A	56680	A	56552	accD~psaI	Intergenic
1010	58668	T	57104	T	57123	G	57473	G	57302	T	57115	T	57107	T	57178	G	56801	G	56673	accD~psaI	Intergenic
1011	58702	G	57138	G	57157	G	57507	G	57336	G	57149	G	57141	G	57212	G	56835	A	56707	accD~psaI	Intergenic
1012	58841	A	57277	A	57296	A	57646	C	57475	A	57288	A	57280	A	57351	A	56974	A	56846	psaI~ycf4	Intergenic
1013	58871	A	57307	A	57326	A	57676	A	57505	A	57318	A	57310	A	57381	C	57004	A	56876	psaI~ycf4	Intergenic
1014	58896	C	57331	C	57350	C	57700	C	57529	C	57342	C	57334	C	57405	C	57029	T	56900	psaI~ycf4	Intergenic
1015	58905	G	57340	G	57359	G	57709	G	57538	G	57351	G	57343	G	57414	G	57038	A	56909	psaI~ycf4	Intergenic
1016	58917	T	57352	T	57371	C	57721	C	57550	T	57363	T	57355	T	57426	C	57050	C	56921	psaI~ycf4	Intergenic
1017	58934	A	57369	A	57388	A	57737	A	57566	A	57380	A	57372	G	57443	A	57066	A	56937	psaI~ycf4	Intergenic
1018	58969	A	57404	A	57423	A	57772	A	57601	A	57415	A	57407	G	57478	A	57101	A	56972	psaI~ycf4	Intergenic
1019	59015	T	57450	T	57469	T	57818	T	57647	T	57461	T	57453	T	57524	A	57147	T	57018	psaI~ycf4	Intergenic
1020	59048	C	57483	C	57502	C	57851	T	57680	C	57494	C	57486	C	57557	T	57180	C	57051	psaI~ycf4	Intergenic
1021	59111	C	57546	C	57565	A	57914	A	57743	C	57557	C	57549	C	57620	A	57243	A	57114	psaI~ycf4	Intergenic
1022	59204	T	57638	T	57657	T	58006	T	57835	T	57649	T	57642	T	57712	C	57335	T	57206	ycf4	Genic
1023	59216	A	57650	A	57669	A	58018	A	57847	A	57661	A	57654	A	57724	T	57347	A	57218	ycf4	Genic
1024	59250	T	57684	T	57703	T	58052	T	57881	T	57695	T	57688	G	57758	T	57381	T	57252	ycf4	Genic
1025	59269	A	57703	A	57722	A	58071	A	57900	A	57714	A	57707	A	57777	G	57400	A	57271	ycf4	Genic
1026	59317	G	57751	G	57770	G	58119	A	57948	G	57762	G	57755	G	57825	G	57448	G	57319	ycf4	Genic
1027	59432	G	57866	G	57885	G	58234	G	58063	G	57877	G	57870	G	57940	G	57563	A	57434	ycf4	Genic
1028	59628	G	58062	G	58081	G	58430	G	58259	G	58073	G	58066	G	58136	G	57759	A	57630	ycf4	Genic
1029	59631	T	58065	T	58084	C	58433	C	58262	C	58076	C	58069	C	58139	C	57762	C	57633	ycf4	Genic
1030	59712	A	58146	A	58165	G	58514	G	58343	A	58157	A	58150	A	58220	G	57843	G	57714	ycf4	Genic
1031	59778	T	58212	T	58231	T	58580	T	58409	T	58223	G	58216	T	58286	T	57900	T	57780	ycf4~petA	Intergenic
1032	59807	T	58241	C	58260	C	58609	C	58438	C	58252	C	58245	C	58315	C	57929	C	57809	ycf4~petA	Intergenic
1033	59811	A	58245	A	58264	A	58613	A	58442	A	58256	A	58249	A	58319	G	57933	A	57813	ycf4~petA	Intergenic
1034	59859	T	58293	T	58312	C	58655	C	58484	T	58304	T	58297	T	58367	C	57975	C	57855	ycf4~petA	Intergenic
1035	59901	G	58335	G	58354	G	58697	A	58526	G	58346	G	58339	G	58409	G	58017	G	57897	ycf4~petA	Intergenic
1036	60047	A	58448	A	58467	A	58834	A	58664	A	58485	A	58452	A	58553	C	58156	A	58036	ycf4~petA	Intergenic
1037	60088	A	58489	A	58508	C	58874	A	58704	A	58526	A	58493	A	58593	A	58196	A	58076	ycf4~petA	Intergenic
1038	60105	C	58506	C	58525	C	58891	C	58721	T	58543	C	58510	C	58610	C	58213	C	58093	ycf4~petA	Intergenic
1039	60161	A	58562	A	58581	A	58947	A	58777	A	58599	A	58566	A	58666	G	58269	A	58149	ycf4~petA	Intergenic
1040	60204	C	58605	C	58624	G	58990	C	58820	C	58642	C	58609	C	58709	C	58312	C	58192	ycf4~petA	Intergenic
1041	60212	C	58613	C	58632	C	58998	C	58828	C	58650	C	58617	C	58717	C	58320	T	58200	ycf4~petA	Intergenic
1042	60239	C	58638	C	58657	A	59023	A	58853	C	58675	C	58642	C	58742	C	58347	C	58225	ycf4~petA	Intergenic
1043	60266	G	58665	G	58684	G	59050	G	58880	G	58702	G	58669	G	58769	A	58374	G	58252	ycf4~petA	Intergenic
1044	60268	G	58667	G	58686	G	59052	G	58882	G	58704	G	58671	G	58771	A	58376	G	58254	ycf4~petA	Intergenic
1045	60277	G	58676	G	58695	G	59061	G	58891	G	58713	G	58680	G	58780	G	58385	A	58263	ycf4~petA	Intergenic
1046	60328	G	58727	G	58746	G	59112	G	58942	G	58764	G	58731	G	58831	A	58436	G	58314	ycf4~petA	Intergenic
1047	60385	A	58783	A	58802	G	59168	A	58999	A	58820	A	58787	A	58887	A	58492	A	58370	ycf4~petA	Intergenic
1048	60439	G	58837	G	58856	A	59222	A	59053	G	58874	G	58841	A	58941	A	58546	A	58424	ycf4~petA	Intergenic
1049	60465	G	58863	G	58882	A	59248	G	59079	G	58900	G	58867	G	58967	G	58572	G	58450	ycf4~petA	Intergenic
1050	60543	C	58932	C	58952	T	59316	C	59157	C	58969	C	58937	C	59035	C	58640	C	58521	ycf4~petA	Intergenic
1051	60606	T	58995	T	59015	T	59379	T	59220	T	59032	T	59000	T	59098	A	58703	T	58584	ycf4~petA	Intergenic
1052	60623	A	59012	G	59032	G	59396	G	59237	G	59049	G	59017	G	59115	G	58720	G	58601	ycf4~petA	Intergenic
1053	60630	C	59019	C	59039	T	59403	T	59244	C	59056	C	59024	C	59122	T	58727	T	58608	ycf4~petA	Intergenic
1054	60667	C	59056	C	59076	C	59440	C	59281	C	59093	C	59061	C	59159	A	58764	C	58645	ycf4~petA	Intergenic
1055	60734	C	59123	C	59143	C	59507	C	59348	C	59160	C	59128	T	59226	C	58831	C	58712	ycf4~petA	Intergenic
1056	60768	A	59157	A	59177	G	59541	G	59382	A	59194	A	59162	G	59260	G	58865	G	58746	ycf4~petA	Intergenic
1057	60822	T	59211	T	59231	T	59595	T	59436	T	59248	T	59216	A	59314	T	58919	T	58800	ycf4~petA	Intergenic
1058	60874	T	59263	T	59283	C	59647	C	59488	T	59300	T	59268	T	59366	C	58971	C	58852	ycf4~petA	Intergenic
1059	60943	A	59332	A	59352	A	59716	A	59557	A	59369	A	59337	A	59435	C	59040	A	58921	ycf4~petA	Intergenic
1060	60945	A	59334	A	59354	A	59718	A	59559	A	59371	A	59339	G	59437	A	59042	A	58923	ycf4~petA	Intergenic
1061	61200	G	59589	G	59609	G	59973	G	59814	G	59626	G	59594	G	59692	G	59297	A	59178	ycf4~petA	Intergenic
1062	61313	C	59701	C	59721	T	60086	C	59927	C	59738	C	59706	C	59805	C	59410	C	59283	ycf4~petA	Intergenic
1063	61388	A	59769	A	59789	A	60160	A	59995	A	59806	A	59774	A	59873	A	59479	C	59351	ycf4~petA	Intergenic
1064	61443	G	59824	G	59844	T	60215	T	60050	G	59861	G	59829	G	59928	T	59534	T	59406	petA	Genic
1065	61483	C	59864	C	59884	C	60255	C	60090	C	59901	C	59869	C	59968	T	59574	C	59446	petA	Genic
1066	61498	C	59879	C	59899	C	60270	T	60105	C	59916	C	59884	C	59983	C	59589	C	59461	petA	Genic
1067	61525	T	59906	T	59926	T	60297	T	60132	T	59943	T	59911	C	60010	T	59616	T	59488	petA	Genic
1068	61624	G	60005	G	60025	A	60396	A	60231	G	60042	G	60010	G	60109	A	59715	G	59587	petA	Genic
1069	61735	G	60116	G	60136	G	60507	G	60342	G	60153	G	60121	G	60220	A	59826	G	59698	petA	Genic
1070	61750	A	60131	A	60151	G	60522	G	60357	A	60168	A	60136	G	60235	G	59841	G	59713	petA	Genic
1071	61852	C	60233	C	60253	C	60624	T	60459	C	60270	C	60238	C	60337	C	59943	C	59815	petA	Genic
1072	62062	A	60443	A	60463	G	60834	G	60669	A	60480	A	60448	A	60547	G	60153	G	60025	petA	Genic
1073	62077	C	60458	C	60478	T	60849	C	60684	C	60495	C	60463	C	60562	C	60168	C	60040	petA	Genic
1074	62114	A	60495	A	60515	A	60886	T	60721	A	60532	A	60500	A	60599	A	60205	A	60077	petA	Genic
1075	62224	T	60605	T	60625	C	60996	C	60831	T	60642	T	60610	T	60709	C	60315	C	60187	petA	Genic
1076	62260	A	60641	A	60661	A	61032	A	60867	A	60678	A	60646	G	60745	A	60351	A	60223	petA	Genic
1077	62380	T	60761	T	60781	C	61152	C	60987	T	60798	T	60766	T	60865	C	60471	T	60343	petA	Genic
1078	62454	C	60834	C	60854	C	61225	T	61060	C	60871	C	60839	C	60939	C	60544	C	60416	petA~psbJ	Intergenic
1079	62541	T	60921	T	60941	T	61312	T	61147	T	60958	T	60926	T	61026	A	60631	T	60503	petA~psbJ	Intergenic
1080	62565	G	60944	G	60964	G	61334	G	61169	G	60981	G	60949	G	61048	T	60654	G	60525	petA~psbJ	Intergenic
1081	62581	G	60960	G	60980	G	61350	G	61185	T	60997	G	60965	G	61064	G	60670	G	60541	petA~psbJ	Intergenic
1082	62592	G	60971	G	60991	G	61360	G	61195	G	61008	G	60976	G	61075	A	60680	G	60551	petA~psbJ	Intergenic
1083	62596	G	60975	G	60995	G	61364	G	61199	G	61012	G	60980	G	61079	A	60684	G	60555	petA~psbJ	Intergenic
1084	62635	C	61014	C	61034	C	61403	C	61238	C	61051	C	61019	T	61118	C	60723	C	60594	petA~psbJ	Intergenic
1085	62684	G	61063	G	61083	A	61452	A	61287	G	61100	G	61068	G	61167	G	60772	A	60643	petA~psbJ	Intergenic
1086	62696	T	61075	T	61095	C	61464	C	61299	T	61112	T	61080	T	61179	T	60784	C	60655	petA~psbJ	Intergenic
1087	62747	C	61125	C	61145	C	61514	T	61350	C	61162	C	61130	C	61229	C	60834	C	60705	petA~psbJ	Intergenic
1088	62774	C	61152	C	61172	C	61541	T	61377	C	61189	C	61157	C	61256	C	60861	C	60732	petA~psbJ	Intergenic
1089	62806	A	61184	A	61204	A	61573	A	61409	A	61221	A	61189	C	61288	A	60893	A	60764	petA~psbJ	Intergenic
1090	62886	T	61264	T	61284	T	61653	G	61489	T	61301	T	61269	T	61368	T	60973	T	60844	petA~psbJ	Intergenic
1091	62913	G	61291	G	61311	T	61680	T	61516	T	61328	T	61296	T	61395	T	61000	T	60871	petA~psbJ	Intergenic
1092	62920	G	61298	G	61318	A	61687	A	61523	G	61335	G	61303	G	61402	A	61007	A	60878	petA~psbJ	Intergenic
1093	62943	A	61321	A	61341	A	61710	A	61546	A	61358	A	61326	A	61425	C	61030	A	60901	petA~psbJ	Intergenic
1094	62986	A	61364	A	61384	A	61753	A	61589	A	61401	A	61369	G	61468	A	61073	A	60944	petA~psbJ	Intergenic
1095	63064	G	61438	G	61458	G	61829	G	61663	G	61477	G	61443	G	61542	A	61147	G	61018	petA~psbJ	Intergenic
1096	63074	G	61448	G	61468	A	61839	A	61673	G	61487	G	61453	G	61552	A	61157	A	61028	petA~psbJ	Intergenic
1097	63120	T	61494	T	61514	G	61885	T	61719	T	61533	T	61499	T	61598	T	61203	T	61074	petA~psbJ	Intergenic
1098	63173	C	61547	C	61567	C	61938	A	61772	C	61586	C	61552	C	61651	A	61256	C	61127	petA~psbJ	Intergenic
1099	63187	T	61561	T	61581	C	61952	C	61786	T	61600	T	61566	C	61665	C	61270	C	61141	petA~psbJ	Intergenic
1100	63464	G	61838	G	61858	G	62229	G	62063	G	61877	A	61843	G	61942	G	61547	G	61418	psbL	Genic
1101	63515	G	61889	G	61909	G	62280	A	62114	G	61928	G	61894	G	61993	G	61598	G	61469	psbL	Genic
1102	63656	A	62030	A	62050	G	62421	G	62255	A	62069	A	62035	G	62134	G	61739	G	61610	psbF	Genic
1103	63767	G	62141	G	62161	G	62532	G	62366	G	62180	G	62146	G	62245	A	61850	G	61721	psbE	Genic
1104	63870	G	62244	G	62264	G	62635	G	62469	G	62283	G	62249	G	62348	G	61953	A	61824	psbE	Genic
1105	63991	A	62365	A	62385	A	62756	G	62590	A	62404	A	62370	A	62469	A	62074	A	61945	psbE~petL	Intergenic
1106	64012	A	62386	A	62406	C	62777	C	62611	A	62425	A	62391	A	62490	C	62095	C	61966	psbE~petL	Intergenic
1107	64019	G	62393	G	62413	G	62784	G	62618	G	62432	G	62398	G	62497	A	62102	G	61973	psbE~petL	Intergenic
1108	64048	C	62422	C	62442	T	62813	T	62647	C	62461	C	62427	C	62526	T	62131	T	62002	psbE~petL	Intergenic
1109	64079	A	62453	A	62473	G	62844	G	62678	A	62492	A	62458	A	62557	G	62162	G	62033	psbE~petL	Intergenic
1110	64101	T	62475	T	62495	C	62866	C	62700	T	62514	T	62480	T	62579	C	62184	C	62055	psbE~petL	Intergenic
1111	64131	G	62505	G	62525	T	62896	T	62730	G	62544	G	62510	G	62609	T	62214	T	62085	psbE~petL	Intergenic
1112	64133	A	62507	A	62527	C	62898	C	62732	A	62546	A	62512	A	62611	C	62216	C	62087	psbE~petL	Intergenic
1113	64254	A	62628	A	62648	A	63019	A	62853	A	62667	A	62633	A	62732	A	62337	C	62208	psbE~petL	Intergenic
1114	64308	G	62682	G	62702	G	63073	G	62907	G	62721	G	62687	G	62786	A	62391	G	62262	psbE~petL	Intergenic
1115	64317	A	62691	A	62711	A	63082	G	62916	A	62730	A	62696	A	62795	A	62400	A	62271	psbE~petL	Intergenic
1116	64480	C	62850	C	62870	T	63126	C	63075	C	62889	C	62855	C	62954	C	62559	C	62434	psbE~petL	Intergenic
1117	64503	A	62873	A	62893	A	63149	A	63098	T	62912	A	62878	A	62977	A	62582	A	62457	psbE~petL	Intergenic
1118	64528	T	62898	T	62918	G	63174	G	63123	T	62937	T	62903	G	63002	G	62607	G	62482	psbE~petL	Intergenic
1119	64557	G	62927	G	62947	T	63203	T	63151	G	62966	G	62932	G	63031	T	62636	T	62511	psbE~petL	Intergenic
1120	64583	G	62953	G	62973	G	63229	G	63177	G	62992	G	62958	G	63057	G	62662	T	62537	psbE~petL	Intergenic
1121	64622	G	62992	G	63012	G	63268	G	63216	G	63031	G	62997	G	63096	A	62701	G	62576	psbE~petL	Intergenic
1122	64639	T	63009	T	63029	C	63285	C	63233	T	63048	T	63014	C	63113	C	62718	C	62593	psbE~petL	Intergenic
1123	64647	A	63017	A	63037	A	63293	A	63241	A	63056	A	63022	A	63121	A	62726	C	62601	psbE~petL	Intergenic
1124	64696	A	63060	A	63080	A	63342	A	63290	A	63099	A	63065	A	63164	A	62775	G	62650	psbE~petL	Intergenic
1125	64704	G	63068	G	63088	G	63350	G	63298	G	63107	G	63073	G	63172	G	62783	T	62658	psbE~petL	Intergenic
1126	64735	C	63099	C	63119	T	63381	T	63329	C	63138	C	63104	C	63203	T	62814	T	62689	psbE~petL	Intergenic
1127	64759	G	63119	G	63139	G	63401	G	63349	G	63158	G	63124	G	63224	A	62837	G	62709	psbE~petL	Intergenic
1128	64777	C	63137	C	63157	C	63419	C	63367	C	63176	C	63142	C	63242	T	62855	C	62727	psbE~petL	Intergenic
1129	64799	G	63159	G	63179	G	63441	T	63389	G	63198	G	63164	G	63264	G	62877	G	62749	psbE~petL	Intergenic
1130	64805	C	63165	C	63185	A	63447	A	63395	C	63204	C	63170	C	63270	A	62883	A	62755	psbE~petL	Intergenic
1131	64812	T	63172	T	63192	T	63454	C	63402	T	63211	T	63177	T	63277	T	62890	T	62762	psbE~petL	Intergenic
1132	64833	G	63193	G	63213	A	63475	T	63423	G	63232	G	63198	G	63298	A	62911	G	62783	psbE~petL	Intergenic
1133	64844	A	63204	A	63224	C	63486	A	63434	A	63243	A	63209	C	63309	A	62922	A	62794	psbE~petL	Intergenic
1134	64850	A	63210	A	63230	C	63492	C	63440	A	63249	A	63215	C	63315	T	62928	C	62800	psbE~petL	Intergenic
1135	64892	T	63239	T	63259	T	63528	T	63480	T	63281	T	63245	A	63347	T	62966	T	62841	psbE~petL	Intergenic
1136	64903	T	63250	T	63270	C	63539	C	63491	T	63292	T	63256	T	63358	C	62977	C	62852	psbE~petL	Intergenic
1137	64910	G	63257	G	63277	G	63546	A	63498	G	63299	G	63263	G	63365	G	62984	G	62859	psbE~petL	Intergenic
1138	64920	C	63267	C	63287	C	63556	T	63508	C	63309	C	63273	C	63375	C	62994	T	62869	psbE~petL	Intergenic
1139	64928	C	63275	C	63295	T	63564	T	63516	C	63317	C	63281	C	63383	T	63002	T	62877	psbE~petL	Intergenic
1140	64976	G	63323	G	63343	G	63612	G	63564	G	63365	G	63329	G	63431	A	63050	G	62925	psbE~petL	Intergenic
1141	65001	A	63348	A	63368	A	63637	A	63589	A	63390	A	63354	A	63456	C	63075	A	62950	psbE~petL	Intergenic
1142	65023	A	63370	T	63390	A	63659	A	63611	A	63412	A	63376	A	63478	A	63097	A	62972	psbE~petL	Intergenic
1143	65160	A	63507	A	63527	T	63796	A	63748	A	63549	A	63513	A	63615	A	63234	A	63109	psbE~petL	Intergenic
1144	65181	C	63528	C	63548	C	63817	C	63769	C	63570	C	63534	C	63636	T	63255	C	63130	psbE~petL	Intergenic
1145	65211	T	63558	T	63578	C	63847	C	63799	C	63600	T	63564	C	63666	C	63285	C	63160	petL	Genic
1146	65228	C	63575	C	63595	C	63864	C	63816	C	63617	C	63581	C	63683	C	63302	T	63177	petL	Genic
1147	65305	A	63652	A	63672	A	63941	A	63893	A	63694	A	63658	A	63760	A	63379	C	63254	petL~petG	Intergenic
1148	65433	T	63780	T	63800	T	64063	T	64015	T	63822	T	63786	T	63888	A	63501	T	63382	petL~petG	Intergenic
1149	65468	A	63814	A	63834	A	64098	A	64049	A	63856	A	63820	T	63922	A	63536	A	63417	petG	Genic
1150	65561	A	63907	A	63927	G	64191	A	64142	A	63949	A	63913	A	64015	A	63629	A	63510	petG	Genic
1151	65565	A	63911	A	63931	G	64195	G	64146	A	63953	A	63917	A	64019	G	63633	G	63514	petG	Genic
1152	65640	A	63986	A	64006	G	64270	G	64221	A	64028	A	63992	A	64094	G	63708	G	63580	petG~trnW-CCA	Intergenic
1153	65655	G	64001	G	64021	G	64285	A	64236	G	64043	G	64007	G	64109	G	63723	G	63595	petG~trnW-CCA	Intergenic
1154	65745	C	64091	C	64111	C	64375	C	64326	C	64133	C	64097	C	64199	T	63813	C	63685	trnW-CCA	Genic
1155	65762	G	64108	G	64128	A	64392	A	64343	G	64150	G	64114	G	64216	A	63830	A	63702	trnW-CCA~trnP-UGG	Intergenic
1156	65781	A	64122	A	64142	A	64406	A	64362	A	64164	A	64128	A	64230	T	63845	A	63716	trnW-CCA~trnP-UGG	Intergenic
1157	65785	G	64126	G	64146	G	64410	G	64366	G	64168	G	64132	T	64234	G	63849	G	63720	trnW-CCA~trnP-UGG	Intergenic
1158	65793	A	64134	A	64154	C	64418	A	64374	A	64176	A	64140	A	64242	A	63857	A	63728	trnW-CCA~trnP-UGG	Intergenic
1159	65851	A	64191	A	64211	A	64476	C	64432	A	64233	A	64197	A	64299	A	63915	A	63786	trnW-CCA~trnP-UGG	Intergenic
1160	65997	A	64337	A	64357	T	64622	A	64578	A	64379	A	64343	C	64445	A	64061	A	63932	trnP-UGG~psaJ	Intergenic
1161	66010	C	64350	C	64370	C	64635	C	64591	T	64392	C	64356	C	64458	C	64074	C	63945	trnP-UGG~psaJ	Intergenic
1162	66058	C	64398	C	64418	C	64683	C	64639	C	64440	C	64404	T	64506	C	64122	C	63993	trnP-UGG~psaJ	Intergenic
1163	66071	T	64411	T	64431	T	64696	G	64652	T	64453	T	64417	T	64519	T	64135	G	64006	trnP-UGG~psaJ	Intergenic
1164	66081	T	64421	T	64441	A	64706	A	64662	T	64463	T	64427	A	64529	A	64145	A	64016	trnP-UGG~psaJ	Intergenic
1165	66095	T	64435	T	64455	T	64720	G	64676	T	64477	T	64441	T	64543	T	64159	T	64030	trnP-UGG~psaJ	Intergenic
1166	66103	A	64443	A	64463	A	64728	A	64684	A	64485	A	64449	C	64551	A	64167	A	64038	trnP-UGG~psaJ	Intergenic
1167	66107	T	64447	T	64467	T	64732	C	64688	T	64489	T	64453	T	64555	T	64171	T	64042	trnP-UGG~psaJ	Intergenic
1168	66132	A	64472	A	64492	G	64757	G	64713	A	64514	A	64478	A	64580	G	64196	G	64067	trnP-UGG~psaJ	Intergenic
1169	66160	A	64500	A	64520	C	64785	C	64741	A	64542	A	64506	A	64608	C	64224	T	64095	trnP-UGG~psaJ	Intergenic
1170	66182	T	64520	T	64539	A	64799	T	64763	T	64561	T	64526	T	64627	T	64237	A	64108	trnP-UGG~psaJ	Intergenic
1171	66190	G	64528	G	64547	G	64807	T	64771	G	64569	G	64534	G	64635	G	64245	G	64116	trnP-UGG~psaJ	Intergenic
1172	66198	A	64536	A	64555	G	64815	G	64779	A	64577	A	64542	A	64643	G	64253	A	64124	trnP-UGG~psaJ	Intergenic
1173	66208	T	64546	T	64565	T	64825	G	64789	T	64587	T	64552	T	64653	T	64263	T	64134	trnP-UGG~psaJ	Intergenic
1174	66229	A	64567	A	64586	G	64846	G	64810	A	64608	A	64573	G	64674	G	64284	G	64155	trnP-UGG~psaJ	Intergenic
1175	66284	T	64622	T	64641	T	64901	T	64865	T	64663	T	64628	T	64729	G	64339	T	64210	trnP-UGG~psaJ	Intergenic
1176	66464	A	64801	A	64820	G	65080	G	65044	A	64842	A	64807	G	64909	G	64518	G	64389	psaJ	Genic
1177	66477	G	64814	G	64833	A	65093	A	65057	G	64855	G	64820	G	64922	A	64531	A	64402	psaJ~rpl33	Intergenic
1178	66482	G	64819	G	64838	G	65098	G	65062	G	64860	G	64825	G	64927	A	64536	G	64407	psaJ~rpl33	Intergenic
1179	66491	T	64828	T	64847	T	65106	T	65069	T	64869	T	64834	T	64936	T	64544	C	64415	psaJ~rpl33	Intergenic
1180	66495	A	64832	A	64851	T	65110	T	65073	A	64873	A	64838	A	64940	T	64548	A	64419	psaJ~rpl33	Intergenic
1181	66503	G	64840	G	64859	A	65118	A	65081	G	64881	G	64846	G	64948	A	64556	A	64427	psaJ~rpl33	Intergenic
1182	66558	A	64893	A	64914	G	65166	G	65126	A	64934	A	64900	A	65000	G	64604	G	64475	psaJ~rpl33	Intergenic
1183	66597	T	64932	T	64953	T	65205	T	65165	T	64973	T	64939	T	65039	T	64643	G	64514	psaJ~rpl33	Intergenic
1184	66609	C	64944	C	64965	C	65217	C	65177	C	64985	C	64951	C	65051	T	64655	C	64526	psaJ~rpl33	Intergenic
1185	66647	C	64982	C	65003	T	65255	T	65215	C	65023	C	64989	C	65089	T	64693	C	64564	psaJ~rpl33	Intergenic
1186	66699	G	65032	G	65053	G	65306	G	65266	G	65073	G	65039	G	65140	A	64744	G	64615	psaJ~rpl33	Intergenic
1187	66701	T	65034	T	65055	G	65308	G	65268	T	65075	T	65041	T	65142	G	64746	G	64617	psaJ~rpl33	Intergenic
1188	66779	A	65080	A	65132	T	65354	A	65315	A	65121	A	65087	A	65188	A	64792	A	64663	psaJ~rpl33	Intergenic
1189	66806	T	65107	T	65159	A	65381	A	65342	A	65148	T	65114	A	65215	A	64819	A	64690	psaJ~rpl33	Intergenic
1190	66822	T	65123	T	65175	T	65396	T	65357	T	65163	T	65130	T	65231	T	64834	G	64706	psaJ~rpl33	Intergenic
1191	66838	A	65139	A	65191	C	65412	A	65373	A	65179	A	65146	A	65247	C	64850	A	64722	psaJ~rpl33	Intergenic
1192	66921	C	65222	C	65274	C	65485	A	65446	C	65262	C	65229	C	65320	A	64923	C	64795	psaJ~rpl33	Intergenic
1193	66924	A	65225	A	65277	A	65488	A	65449	A	65265	A	65232	G	65323	A	64926	A	64798	psaJ~rpl33	Intergenic
1194	66990	T	65287	T	65339	T	65554	T	65515	T	65327	T	65294	T	65385	G	64992	T	64864	psaJ~rpl33	Intergenic
1195	66992	A	65289	A	65341	G	65556	G	65517	A	65329	A	65296	G	65387	G	64994	G	64866	psaJ~rpl33	Intergenic
1196	66997	A	65294	A	65346	A	65561	T	65522	A	65334	A	65301	A	65392	A	64999	A	64871	psaJ~rpl33	Intergenic
1197	67078	T	65375	T	65427	T	65642	T	65603	T	65415	T	65382	T	65473	G	65080	T	64952	rpl33	Genic
1198	67093	C	65390	C	65442	G	65657	G	65618	C	65430	C	65397	C	65488	G	65095	C	64967	rpl33	Genic
1199	67168	G	65465	G	65517	T	65732	T	65693	G	65505	G	65472	G	65563	T	65170	T	65042	rpl33	Genic
1200	67245	C	65537	C	65589	C	65809	C	65770	C	65577	C	65544	C	65635	C	65247	T	65114	rpl33~rps18	Intergenic
1201	67250	C	65542	C	65594	T	65814	C	65775	C	65582	C	65549	C	65640	C	65252	C	65119	rpl33~rps18	Intergenic
1202	67308	C	65600	A	65652	A	65872	A	65833	A	65640	C	65607	A	65698	A	65310	A	65177	rpl33~rps18	Intergenic
1203	67313	T	65605	T	65657	A	65877	A	65838	T	65645	T	65612	T	65703	A	65315	A	65182	rpl33~rps18	Intergenic
1204	67342	A	65627	A	65679	A	65906	A	65867	A	65674	A	65634	A	65732	A	65344	G	65211	rpl33~rps18	Intergenic
1205	67357	G	65642	G	65694	T	65921	G	65882	G	65689	G	65649	G	65747	G	65359	G	65226	rpl33~rps18	Intergenic
1206	67374	A	65659	A	65711	C	65938	A	65899	A	65706	A	65666	A	65764	A	65376	A	65243	rpl33~rps18	Intergenic
1207	67381	T	65666	T	65718	T	65945	T	65906	T	65713	T	65673	T	65771	G	65383	T	65250	rpl33~rps18	Intergenic
1208	67386	A	65671	A	65723	A	65950	A	65911	A	65718	A	65678	A	65776	A	65388	C	65255	rpl33~rps18	Intergenic
1209	67438	C	65723	C	65775	T	66002	T	65963	C	65770	C	65730	C	65828	T	65440	T	65307	rps18	Genic
1210	67479	G	65764	G	65816	G	66043	A	66004	G	65811	G	65771	G	65869	G	65481	A	65348	rps18	Genic
1211	67561	G	65846	G	65898	A	66125	G	66086	G	65893	G	65853	G	65951	G	65563	G	65430	rps18	Genic
1212	67668	T	65953	T	66005	C	66232	T	66193	T	66000	T	65960	T	66058	T	65670	T	65537	rps18	Genic
1213	67714	C	65999	C	66051	C	66278	C	66239	C	66046	C	66006	C	66104	T	65716	C	65583	rps18~rpl20	Intergenic
1214	67716	C	66001	C	66053	C	66280	T	66241	C	66048	C	66008	C	66106	C	65718	C	65585	rps18~rpl20	Intergenic
1215	67733	C	66018	C	66070	C	66297	A	66258	C	66065	C	66025	C	66123	C	65735	C	65602	rps18~rpl20	Intergenic
1216	67751	A	66027	A	66079	A	66315	A	66276	A	66074	A	66034	A	66141	C	65753	A	65620	rps18~rpl20	Intergenic
1217	67755	G	66031	G	66083	A	66319	A	66280	G	66078	G	66038	G	66145	A	65757	A	65624	rps18~rpl20	Intergenic
1218	67783	A	66059	A	66111	A	66347	A	66308	A	66106	A	66066	A	66173	A	65785	G	65652	rps18~rpl20	Intergenic
1219	67795	T	66071	T	66123	T	66359	T	66320	T	66118	T	66078	T	66185	G	65797	T	65663	rps18~rpl20	Intergenic
1220	67873	C	66149	C	66201	T	66428	C	66394	C	66196	C	66156	C	66258	C	65871	C	65737	rps18~rpl20	Intergenic
1221	67881	C	66157	C	66209	C	66436	C	66402	C	66204	C	66164	C	66266	T	65879	C	65745	rps18~rpl20	Intergenic
1222	67931	C	66205	C	66257	C	66485	A	66450	C	66252	C	66212	C	66315	C	65927	C	65793	rps18~rpl20	Intergenic
1223	67952	C	66226	C	66278	T	66506	T	66471	T	66273	C	66233	T	66336	T	65948	T	65814	rps18~rpl20	Intergenic
1224	67962	T	66236	T	66288	C	66516	C	66481	T	66283	T	66243	C	66346	C	65958	C	65824	rps18~rpl20	Intergenic
1225	67964	G	66238	G	66290	G	66518	G	66483	G	66285	G	66245	G	66348	A	65960	G	65826	rps18~rpl20	Intergenic
1226	67977	G	66251	G	66303	T	66531	T	66496	G	66298	G	66258	T	66361	T	65973	T	65839	rps18~rpl20	Intergenic
1227	67997	T	66271	T	66323	T	66551	G	66516	T	66318	T	66278	T	66381	T	65993	T	65859	rpl20	Genic
1228	68085	C	66359	C	66411	T	66639	T	66604	C	66406	C	66366	C	66469	T	66081	T	65947	rpl20	Genic
1229	68166	A	66440	A	66492	A	66720	A	66685	A	66487	A	66447	A	66550	G	66162	A	66028	rpl20	Genic
1230	68199	C	66473	C	66525	A	66753	A	66718	C	66520	C	66480	C	66583	A	66195	A	66061	rpl20	Genic
1231	68210	C	66484	C	66536	C	66764	C	66729	C	66531	C	66491	C	66594	A	66206	C	66072	rpl20	Genic
1232	68244	C	66518	C	66570	T	66798	T	66763	C	66565	C	66525	C	66628	T	66240	C	66106	rpl20	Genic
1233	68247	A	66521	A	66573	A	66801	A	66766	A	66568	A	66528	A	66631	A	66243	G	66109	rpl20	Genic
1234	68277	C	66551	C	66603	T	66825	T	66790	C	66598	C	66558	T	66661	T	66267	T	66133	rpl20	Genic
1235	68302	C	66576	C	66628	C	66850	T	66815	C	66623	C	66583	C	66686	C	66292	C	66158	rpl20	Genic
1236	68354	C	66628	C	66680	C	66902	T	66867	C	66675	C	66635	C	66738	C	66344	C	66210	rpl20~rps12	Intergenic
1237	68436	G	66710	G	66762	A	66984	G	66949	G	66757	G	66717	A	66820	G	66426	G	66292	rpl20~rps12	Intergenic
1238	68497	T	66771	T	66823	T	67045	G	67010	T	66818	T	66778	T	66881	T	66487	T	66353	rpl20~rps12	Intergenic
1239	68527	G	66801	G	66853	G	67075	A	67040	G	66848	G	66808	G	66911	G	66517	G	66383	rpl20~rps12	Intergenic
1240	68576	G	66850	G	66902	G	67124	A	67089	G	66897	G	66857	G	66960	G	66566	A	66432	rpl20~rps12	Intergenic
1241	68590	C	66864	C	66916	C	67138	C	67103	C	66911	C	66871	C	66974	C	66580	T	66446	rpl20~rps12	Intergenic
1242	68627	C	66901	C	66953	C	67175	C	67140	C	66948	C	66908	C	67011	C	66617	T	66483	rpl20~rps12	Intergenic
1243	68649	T	66922	T	66974	T	67197	T	67161	T	66969	T	66929	T	67032	T	66638	G	66504	rpl20~rps12	Intergenic
1244	68659	G	66932	G	66984	G	67207	G	67171	G	66979	G	66939	G	67042	A	66648	G	66514	rpl20~rps12	Intergenic
1245	68685	T	66958	T	67010	T	67233	G	67197	T	67005	T	66965	T	67068	T	66674	T	66540	rpl20~rps12	Intergenic
1246	68691	G	66964	G	67016	A	67239	G	67203	G	67011	G	66971	G	67074	G	66680	G	66546	rpl20~rps12	Intergenic
1247	68748	C	67020	C	67072	C	67295	C	67260	C	67067	C	67027	T	67130	C	66736	C	66602	rpl20~rps12	Intergenic
1248	68762	C	67034	C	67086	A	67309	A	67274	C	67081	C	67041	C	67144	A	66750	A	66616	rpl20~rps12	Intergenic
1249	68793	G	67065	G	67117	G	67340	T	67305	G	67112	G	67072	G	67175	G	66781	G	66647	rpl20~rps12	Intergenic
1250	68882	C	67154	C	67206	A	67429	A	67394	C	67201	C	67161	A	67264	A	66870	A	66736	rpl20~rps12	Intergenic
1251	68887	C	67159	C	67211	C	67434	C	67399	C	67206	C	67166	T	67269	C	66875	C	66741	rpl20~rps12	Intergenic
1252	68943	G	67215	G	67267	G	67490	T	67455	G	67262	G	67222	G	67325	G	66931	G	66797	rpl20~rps12	Intergenic
1253	69021	C	67293	C	67345	C	67568	C	67533	C	67340	C	67300	C	67403	C	67009	T	66875	rpl20~rps12	Intergenic
1254	69219	A	67490	A	67542	A	67765	A	67731	A	67537	A	67497	A	67600	A	67206	C	67072	rps12	Genic
1255	69239	A	67510	A	67562	A	67785	C	67751	A	67557	A	67517	A	67620	A	67226	A	67092	rps12~clpP	Intergenic
1256	69456	G	67566	G	67618	G	67833	G	67799	G	67613	G	67573	G	67837	G	67274	T	67141	rps12~clpP	Intergenic
1257	69465	T	67575	T	67627	T	67842	T	67808	T	67622	T	67582	G	67846	T	67283	T	67150	rps12~clpP	Intergenic
1258	69502	A	67612	A	67664	C	67879	C	67840	A	67659	A	67619	A	67883	A	67320	A	67187	rps12~clpP	Intergenic
1259	69519	T	67629	T	67681	T	67896	T	67857	T	67676	T	67636	T	67900	T	67337	C	67204	rps12~clpP	Intergenic
1260	69576	C	67686	C	67738	C	67953	C	67914	C	67733	C	67693	C	67957	C	67394	T	67261	clpP	Genic
1261	69660	T	67770	T	67822	C	68037	C	67998	T	67817	T	67777	T	68041	C	67478	C	67345	clpP	Genic
1262	69681	T	67791	T	67843	T	68058	T	68019	T	67838	T	67798	T	68062	T	67499	G	67366	clpP	Genic
1263	69714	C	67824	C	67876	C	68091	A	68052	C	67871	C	67831	C	68095	C	67532	C	67399	clpP	Genic
1264	69716	G	67826	G	67878	A	68093	G	68054	G	67873	G	67833	G	68097	G	67534	G	67401	clpP	Genic
1265	69844	G	67954	G	68006	G	68221	G	68182	G	68001	G	67961	G	68225	G	67662	A	67529	clpP~clpP	Intergenic
1266	69848	T	67958	T	68010	T	68225	T	68186	A	68005	T	67965	T	68229	T	67666	T	67533	clpP~clpP	Intergenic
1267	69881	G	67991	G	68043	T	68257	T	68217	T	68038	G	67998	T	68262	T	67698	T	67565	clpP~clpP	Intergenic
1268	69905	C	68015	C	68067	C	68281	C	68241	C	68062	C	68022	C	68286	C	67722	T	67589	clpP~clpP	Intergenic
1269	69957	C	68063	C	68115	C	68333	C	68289	C	68110	C	68070	C	68334	A	67774	C	67637	clpP~clpP	Intergenic
1270	69959	T	68065	T	68117	C	68335	T	68291	T	68112	T	68072	T	68336	T	67776	T	67639	clpP~clpP	Intergenic
1271	69973	G	68079	G	68131	G	68349	G	68305	G	68126	G	68086	G	68350	A	67790	G	67653	clpP~clpP	Intergenic
1272	70005	C	68111	C	68163	T	68381	C	68337	C	68158	C	68118	C	68382	C	67822	C	67685	clpP~clpP	Intergenic
1273	70066	T	68172	T	68224	T	68442	T	68398	T	68219	T	68179	T	68443	C	67883	T	67746	clpP~clpP	Intergenic
1274	70112	G	68218	G	68270	G	68488	A	68444	G	68265	G	68225	G	68489	G	67929	G	67792	clpP~clpP	Intergenic
1275	70182	C	68287	C	68339	C	68557	C	68513	C	68334	C	68294	C	68558	C	67998	T	67862	clpP~clpP	Intergenic
1276	70185	G	68290	G	68342	G	68560	G	68516	G	68337	G	68297	A	68561	G	68001	G	67865	clpP~clpP	Intergenic
1277	70238	C	68343	C	68395	C	68602	C	68558	G	68390	C	68350	C	68614	C	68043	C	67907	clpP~clpP	Intergenic
1278	70338	C	68443	C	68495	T	68702	T	68658	C	68490	C	68450	T	68714	T	68143	T	68007	clpP~clpP	Intergenic
1279	70376	A	68476	A	68525	A	68732	A	68696	A	68523	A	68483	A	68749	T	68178	A	68038	clpP~clpP	Intergenic
1280	70517	G	68617	G	68666	G	68873	G	68837	G	68664	G	68624	G	68890	G	68319	A	68179	clpP	Genic
1281	70799	A	68893	A	68942	A	69149	C	69118	A	68942	A	68900	A	69167	A	68599	A	68453	clpP~clpP	Intergenic
1282	70819	C	68913	C	68962	G	69169	C	69138	C	68962	C	68920	G	69187	G	68619	G	68473	clpP~clpP	Intergenic
1283	70825	T	68919	T	68968	C	69175	A	69144	T	68968	T	68926	C	69193	A	68625	C	68479	clpP~clpP	Intergenic
1284	70861	G	68955	G	69004	G	69211	G	69180	G	69004	G	68962	G	69229	A	68661	G	68515	clpP~clpP	Intergenic
1285	71100	A	69189	A	69238	A	69439	A	69419	A	69236	A	69192	A	69462	A	68891	T	68748	clpP~clpP	Intergenic
1286	71102	G	69191	G	69240	G	69441	G	69421	G	69238	G	69194	G	69464	G	68893	T	68750	clpP~clpP	Intergenic
1287	71120	T	69209	T	69258	C	69459	C	69439	T	69256	T	69212	T	69482	C	68911	C	68768	clpP~clpP	Intergenic
1288	71132	C	69221	C	69270	C	69471	C	69451	C	69268	C	69224	C	69494	C	68923	T	68780	clpP~clpP	Intergenic
1289	71168	G	69252	G	69301	C	69502	C	69482	G	69299	G	69255	G	69530	C	68954	C	68811	clpP~clpP	Intergenic
1290	71207	T	69283	T	69332	T	69533	A	69517	T	69330	T	69286	T	69565	T	68985	T	68842	clpP~clpP	Intergenic
1291	71229	T	69305	T	69354	T	69555	T	69539	G	69352	T	69308	T	69587	T	69007	T	68864	clpP~clpP	Intergenic
1292	71237	A	69313	A	69362	G	69563	G	69547	G	69360	A	69316	G	69595	G	69015	G	68872	clpP~clpP	Intergenic
1293	71264	T	69340	T	69389	C	69590	T	69574	T	69387	T	69343	T	69622	T	69042	T	68899	clpP~clpP	Intergenic
1294	71268	G	69344	G	69393	T	69594	T	69578	G	69391	G	69347	T	69626	T	69046	T	68903	clpP~clpP	Intergenic
1295	71288	C	69364	C	69413	A	69614	A	69598	C	69411	C	69367	C	69646	A	69066	A	68923	clpP~clpP	Intergenic
1296	71318	G	69394	G	69443	G	69644	G	69628	G	69441	G	69397	G	69676	G	69096	A	68953	clpP~clpP	Intergenic
1297	71320	T	69396	T	69445	T	69646	T	69630	T	69443	T	69399	T	69678	G	69098	T	68955	clpP~clpP	Intergenic
1298	71335	A	69411	A	69460	A	69661	A	69645	A	69458	A	69414	A	69693	T	69113	A	68970	clpP~clpP	Intergenic
1299	71367	T	69443	T	69492	G	69693	G	69677	T	69490	T	69446	T	69725	G	69145	G	69002	clpP~clpP	Intergenic
1300	71418	C	69494	C	69543	C	69744	T	69728	C	69541	C	69497	C	69776	C	69196	C	69053	clpP~clpP	Intergenic
1301	71442	G	69518	G	69567	G	69768	G	69752	G	69565	G	69521	A	69800	G	69220	G	69077	clpP~clpP	Intergenic
1302	71448	T	69524	T	69573	T	69774	T	69758	T	69571	T	69527	T	69806	T	69226	C	69083	clpP~clpP	Intergenic
1303	71457	C	69533	C	69582	C	69783	C	69767	C	69580	C	69536	C	69815	T	69235	C	69092	clpP~clpP	Intergenic
1304	71465	C	69541	C	69590	C	69791	C	69775	C	69588	C	69544	T	69823	C	69243	C	69100	clpP~clpP	Intergenic
1305	71476	C	69552	C	69601	C	69802	T	69786	C	69599	C	69555	C	69834	C	69254	C	69111	clpP~clpP	Intergenic
1306	71672	C	69727	C	69776	C	69976	A	69960	C	69774	C	69730	C	70030	C	69428	C	69285	clpP~psbB	Intergenic
1307	71682	T	69737	T	69786	T	69986	T	69970	T	69784	T	69740	T	70040	T	69438	C	69295	clpP~psbB	Intergenic
1308	71725	T	69780	T	69829	C	70028	C	70012	T	69827	T	69783	C	70082	C	69480	C	69337	clpP~psbB	Intergenic
1309	71730	A	69785	A	69834	A	70033	A	70017	A	69832	A	69788	G	70087	A	69485	A	69342	clpP~psbB	Intergenic
1310	71735	A	69790	A	69839	A	70038	A	70022	A	69837	A	69793	A	70092	G	69490	A	69347	clpP~psbB	Intergenic
1311	71758	C	69813	C	69862	C	70061	C	70045	C	69860	C	69816	C	70115	C	69513	T	69370	clpP~psbB	Intergenic
1312	71822	A	69874	A	69923	G	70121	G	70108	A	69921	A	69877	A	70176	G	69574	G	69432	clpP~psbB	Intergenic
1313	71906	G	69958	G	70007	G	70205	G	70192	G	70005	G	69961	A	70260	G	69658	G	69516	clpP~psbB	Intergenic
1314	71980	C	70031	C	70080	T	70278	C	70266	C	70078	C	70034	C	70333	C	69731	C	69589	clpP~psbB	Intergenic
1315	72032	C	70080	C	70129	C	70326	C	70314	C	70127	C	70083	C	70382	C	69779	T	69640	clpP~psbB	Intergenic
1316	72054	G	70102	G	70151	G	70348	G	70336	G	70149	G	70105	G	70404	A	69801	G	69661	clpP~psbB	Intergenic
1317	72298	G	70346	G	70395	A	70592	A	70580	G	70393	G	70349	G	70648	A	70045	A	69905	psbB	Genic
1318	72314	C	70362	C	70411	T	70608	T	70596	C	70409	C	70365	T	70664	T	70061	T	69921	psbB	Genic
1319	72341	C	70389	C	70438	C	70635	C	70623	C	70436	C	70392	C	70691	C	70088	T	69948	psbB	Genic
1320	72377	T	70425	T	70474	C	70671	C	70659	T	70472	T	70428	C	70727	C	70124	C	69984	psbB	Genic
1321	72446	C	70494	C	70543	C	70740	T	70728	C	70541	C	70497	C	70796	C	70193	C	70053	psbB	Genic
1322	72455	C	70503	C	70552	T	70749	T	70737	T	70550	C	70506	T	70805	T	70202	T	70062	psbB	Genic
1323	72614	A	70662	A	70711	G	70908	G	70896	A	70709	A	70665	G	70964	G	70361	G	70221	psbB	Genic
1324	72824	A	70872	A	70921	A	71118	G	71106	A	70919	A	70875	A	71174	A	70571	A	70431	psbB	Genic
1325	72948	C	70996	C	71045	C	71242	A	71230	C	71043	C	70999	C	71298	C	70695	C	70555	psbB	Genic
1326	73078	G	71126	G	71175	G	71372	T	71360	G	71173	G	71129	G	71428	G	70825	G	70685	psbB	Genic
1327	73160	C	71208	C	71257	C	71454	C	71442	C	71255	C	71211	C	71510	C	70907	T	70767	psbB	Genic
1328	73187	A	71235	A	71284	A	71481	A	71469	A	71282	A	71238	G	71537	A	70934	A	70794	psbB	Genic
1329	73220	A	71268	A	71317	A	71514	A	71502	A	71315	A	71271	A	71570	G	70967	A	70827	psbB	Genic
1330	73271	T	71319	T	71368	T	71565	T	71553	T	71366	T	71322	T	71621	G	71018	T	70878	psbB	Genic
1331	73367	T	71415	T	71464	T	71661	T	71649	T	71462	T	71418	G	71717	T	71114	T	70974	psbB	Genic
1332	73379	C	71427	C	71476	C	71673	T	71661	C	71474	C	71430	C	71729	C	71126	C	70986	psbB	Genic
1333	73445	C	71493	C	71542	C	71739	C	71727	C	71540	C	71496	C	71795	T	71192	C	71052	psbB	Genic
1334	73487	T	71535	T	71584	C	71781	C	71769	T	71582	T	71538	C	71837	C	71234	C	71094	psbB	Genic
1335	73542	G	71590	A	71639	G	71836	G	71824	G	71637	G	71593	G	71892	G	71289	G	71149	psbB	Genic
1336	73553	G	71601	G	71650	A	71847	A	71835	G	71648	G	71604	G	71903	A	71300	A	71160	psbB	Genic
1337	73559	A	71607	A	71656	A	71853	G	71841	A	71654	A	71610	A	71909	A	71306	A	71166	psbB	Genic
1338	73592	G	71640	G	71689	G	71886	G	71874	G	71687	G	71643	G	71942	G	71339	A	71199	psbB~psbT	Intergenic
1339	73647	G	71695	G	71744	G	71941	G	71929	G	71742	G	71698	G	71985	G	71394	T	71254	psbB~psbT	Intergenic
1340	73664	A	71712	A	71761	A	71958	C	71946	A	71759	A	71715	A	72002	A	71411	A	71271	psbB~psbT	Intergenic
1341	73680	G	71728	G	71777	G	71974	G	71962	G	71775	G	71731	G	72018	G	71427	A	71287	psbB~psbT	Intergenic
1342	73685	G	71733	G	71782	G	71979	G	71967	G	71780	G	71736	G	72023	G	71432	A	71292	psbB~psbT	Intergenic
1343	73696	A	71743	A	71792	A	71989	A	71978	A	71790	A	71746	A	72033	A	71442	T	71303	psbB~psbT	Intergenic
1344	73702	T	71749	T	71798	T	71995	T	71984	T	71796	T	71752	T	72039	T	71448	A	71309	psbB~psbT	Intergenic
1345	73748	T	71788	T	71826	G	72034	G	72023	T	71835	T	71791	G	72078	G	71494	G	71348	psbB~psbT	Intergenic
1346	73898	T	71938	T	71976	T	72184	T	72173	T	71985	T	71941	T	72228	T	71644	G	71498	psbT~psbN	Intergenic
1347	73912	C	71952	C	71990	T	72198	C	72187	C	71999	C	71955	C	72242	T	71658	T	71512	psbT~psbN	Intergenic
1348	73923	T	71963	T	72001	T	72209	A	72198	T	72010	T	71966	T	72253	A	71669	A	71523	psbT~psbN	Intergenic
1349	73934	A	71974	A	72012	A	72220	G	72209	A	72021	A	71977	A	72264	A	71680	A	71534	psbT~psbN	Intergenic
1350	74052	G	72092	G	72130	G	72338	G	72327	G	72139	G	72095	G	72382	G	71798	C	71652	psbN	Genic
1351	74117	C	72157	C	72195	A	72403	C	72392	C	72204	C	72160	C	72447	C	71863	C	71717	psbN~psbH	Intergenic
1352	74161	T	72201	T	72239	T	72447	T	72436	T	72248	T	72204	C	72491	T	71907	T	71761	psbN~psbH	Intergenic
1353	74239	C	72279	C	72317	A	72525	A	72514	A	72326	C	72282	A	72569	A	71985	A	71839	psbH	Genic
1354	74248	G	72288	G	72326	G	72534	A	72523	G	72335	G	72291	G	72578	G	71994	G	71848	psbH	Genic
1355	74300	G	72340	G	72378	G	72586	G	72575	G	72387	G	72343	A	72630	G	72046	G	71900	psbH	Genic
1356	74339	A	72379	A	72417	G	72625	A	72614	A	72426	A	72382	A	72669	G	72085	G	71939	psbH	Genic
1357	74413	C	72453	C	72491	C	72699	C	72688	C	72500	C	72456	C	72743	C	72159	T	72013	psbH~petB	Intergenic
1358	74415	A	72455	A	72493	G	72701	G	72690	A	72502	A	72458	A	72745	G	72161	G	72015	psbH~petB	Intergenic
1359	74427	G	72467	G	72505	G	72713	G	72702	G	72514	G	72470	G	72757	A	72173	G	72027	psbH~petB	Intergenic
1360	74445	T	72485	T	72523	C	72731	C	72720	T	72532	T	72488	T	72775	C	72191	C	72045	psbH~petB	Intergenic
1361	74462	C	72502	C	72540	C	72748	C	72737	C	72549	C	72505	C	72791	C	72208	T	72062	psbH~petB	Intergenic
1362	74623	T	72663	T	72701	T	72909	T	72898	T	72710	T	72666	G	72952	T	72369	T	72223	petB~petB	Intergenic
1363	74667	G	72707	G	72745	G	72953	T	72942	G	72754	G	72710	G	72996	G	72413	G	72267	petB~petB	Intergenic
1364	74670	C	72710	C	72748	C	72956	C	72945	C	72757	C	72713	C	72999	T	72416	C	72270	petB~petB	Intergenic
1365	74711	C	72751	C	72789	C	72997	C	72986	C	72798	C	72754	C	73040	C	72457	T	72311	petB~petB	Intergenic
1366	74721	T	72761	T	72799	T	73007	T	72996	T	72808	T	72764	T	73050	T	72467	C	72321	petB~petB	Intergenic
1367	74738	A	72777	A	72816	A	73024	A	73013	A	72825	A	72780	C	73064	A	72484	A	72338	petB~petB	Intergenic
1368	74920	T	72947	T	72986	T	73121	T	73193	T	72996	T	72950	T	73234	T	72665	C	72508	petB~petB	Intergenic
1369	74972	C	72999	C	73038	C	73173	T	73245	C	73048	C	73002	C	73286	C	72717	C	72560	petB~petB	Intergenic
1370	75129	G	73156	G	73195	G	73330	A	73402	G	73205	G	73159	G	73443	G	72874	G	72716	petB~petB	Intergenic
1371	75133	G	73160	G	73199	G	73334	T	73406	G	73209	G	73163	G	73447	G	72878	G	72720	petB~petB	Intergenic
1372	75141	C	73168	C	73207	C	73342	T	73414	C	73217	C	73171	C	73455	C	72886	C	72728	petB~petB	Intergenic
1373	75206	G	73232	G	73271	G	73401	G	73474	G	73281	G	73235	T	73514	G	72945	A	72787	petB~petB	Intergenic
1374	75265	T	73291	T	73330	T	73460	T	73533	T	73340	T	73294	T	73573	C	72998	T	72846	petB~petB	Intergenic
1375	75341	A	73367	A	73406	G	73536	G	73609	A	73416	A	73370	G	73649	G	73074	G	72922	petB~petB	Intergenic
1376	75358	G	73384	G	73423	G	73553	T	73626	G	73433	G	73387	G	73666	G	73091	G	72939	petB~petB	Intergenic
1377	75370	T	73396	T	73435	C	73565	C	73638	T	73445	T	73399	T	73678	C	73103	C	72951	petB~petB	Intergenic
1378	75559	G	73585	G	73624	G	73754	G	73827	G	73634	G	73588	A	73867	G	73292	G	73140	petB	Genic
1379	75811	A	73837	A	73876	C	74006	C	74079	A	73886	A	73840	A	74119	C	73544	C	73392	petB	Genic
1380	75820	G	73846	G	73885	G	74015	G	74088	G	73895	G	73849	T	74128	G	73553	G	73401	petB	Genic
1381	76053	T	74077	T	74116	T	74246	T	74319	T	74126	T	74080	T	74361	G	73784	T	73632	petB~petD	Intergenic
1382	76100	T	74123	T	74162	T	74292	T	74365	T	74172	T	74126	T	74407	T	73830	G	73679	petB~petD	Intergenic
1383	76110	G	74133	G	74172	G	74302	G	74375	G	74182	G	74136	G	74417	G	73840	A	73689	petB~petD	Intergenic
1384	76131	G	74154	G	74193	A	74323	G	74396	G	74203	G	74157	G	74438	G	73861	G	73710	petB~petD	Intergenic
1385	76264	A	74287	A	74326	A	74456	A	74529	A	74336	A	74290	A	74571	G	73994	A	73843	petD~petD	Intergenic
1386	76274	T	74297	T	74336	T	74466	T	74539	T	74346	T	74300	T	74581	T	74004	G	73853	petD~petD	Intergenic
1387	76341	C	74364	C	74403	T	74533	C	74606	C	74413	C	74367	C	74648	C	74071	C	73920	petD~petD	Intergenic
1388	76500	T	74517	T	74556	T	74692	T	74765	T	74566	T	74520	G	74801	G	74230	T	74079	petD~petD	Intergenic
1389	76544	G	74561	G	74600	A	74736	G	74809	G	74610	G	74564	G	74845	G	74274	G	74123	petD~petD	Intergenic
1390	76594	C	74611	C	74650	C	74786	C	74859	C	74660	C	74614	C	74895	C	74324	T	74173	petD~petD	Intergenic
1391	76644	A	74661	A	74700	G	74836	G	74909	A	74710	A	74664	G	74945	G	74374	G	74223	petD~petD	Intergenic
1392	76652	G	74669	G	74708	A	74844	A	74917	G	74718	G	74672	G	74953	A	74382	A	74231	petD~petD	Intergenic
1393	76717	G	74734	G	74773	G	74909	G	74982	G	74783	G	74737	G	75018	T	74447	G	74296	petD~petD	Intergenic
1394	76751	A	74768	A	74807	A	74943	A	75016	A	74817	A	74771	A	75052	A	74481	C	74330	petD~petD	Intergenic
1395	76773	A	74790	A	74829	C	74965	A	75038	A	74839	A	74793	A	75074	A	74503	A	74352	petD~petD	Intergenic
1396	76804	A	74821	A	74860	A	74996	A	75069	A	74870	A	74824	A	75105	G	74534	A	74383	petD~petD	Intergenic
1397	76842	T	74859	T	74898	T	75034	G	75107	T	74908	T	74862	T	75143	T	74572	T	74421	petD~petD	Intergenic
1398	76854	G	74871	G	74910	A	75046	G	75119	G	74920	G	74874	G	75155	G	74584	G	74433	petD~petD	Intergenic
1399	76881	T	74898	T	74937	C	75073	C	75146	T	74947	T	74901	T	75182	C	74611	C	74460	petD~petD	Intergenic
1400	77038	T	75055	T	75094	G	75230	G	75303	T	75104	T	75058	T	75339	G	74768	G	74609	petD	Genic
1401	77104	G	75121	G	75160	G	75296	G	75369	A	75170	G	75124	G	75405	G	74834	G	74675	petD	Genic
1402	77359	C	75376	T	75415	T	75551	T	75624	T	75425	T	75379	T	75660	T	75089	T	74930	petD	Genic
1403	77394	T	75411	T	75450	C	75586	C	75659	T	75460	T	75414	T	75695	C	75124	C	74965	petD	Genic
1404	77462	C	75479	C	75518	C	75654	C	75727	C	75528	C	75482	T	75763	C	75192	C	75033	petD	Genic
1405	77468	C	75485	C	75524	C	75660	C	75733	C	75534	C	75488	T	75769	C	75198	C	75039	petD	Genic
1406	77507	A	75524	A	75563	T	75699	A	75772	A	75573	A	75527	A	75808	A	75237	A	75078	petD~rpoA	Intergenic
1407	77519	A	75536	A	75575	C	75711	C	75784	A	75585	A	75539	A	75820	C	75249	C	75090	petD~rpoA	Intergenic
1408	77583	C	75600	C	75639	T	75775	T	75848	C	75649	C	75603	C	75874	T	75313	T	75154	petD~rpoA	Intergenic
1409	77612	T	75629	T	75668	C	75804	C	75877	T	75678	T	75632	T	75903	C	75342	C	75183	petD~rpoA	Intergenic
1410	77637	C	75651	C	75690	C	75826	A	75901	C	75700	C	75654	C	75925	A	75363	C	75206	petD~rpoA	Intergenic
1411	77639	T	75653	T	75692	T	75828	A	75903	T	75702	T	75656	T	75927	A	75365	T	75208	petD~rpoA	Intergenic
1412	77641	T	75655	T	75694	T	75830	G	75905	T	75704	T	75658	T	75929	G	75367	T	75210	petD~rpoA	Intergenic
1413	77682	G	75688	G	75727	G	75864	G	75946	G	75737	G	75691	G	75962	A	75406	T	75244	petD~rpoA	Intergenic
1414	77687	T	75693	T	75732	T	75869	T	75951	T	75742	T	75696	T	75967	A	75411	T	75249	petD~rpoA	Intergenic
1415	77697	G	75703	G	75742	A	75879	A	75961	G	75752	G	75706	G	75977	A	75421	A	75259	rpoA	Genic
1416	77705	G	75711	G	75750	A	75887	A	75969	G	75760	G	75714	G	75985	A	75429	A	75267	rpoA	Genic
1417	77709	A	75715	A	75754	G	75891	G	75973	A	75764	A	75718	A	75989	G	75433	G	75271	rpoA	Genic
1418	77791	C	75797	C	75836	C	75973	C	76055	C	75846	C	75800	T	76071	C	75515	C	75353	rpoA	Genic
1419	77832	G	75838	G	75877	A	76014	G	76096	G	75887	G	75841	G	76112	G	75556	G	75394	rpoA	Genic
1420	77850	G	75856	G	75895	A	76032	A	76114	G	75905	G	75859	G	76130	A	75574	A	75412	rpoA	Genic
1421	77855	T	75861	T	75900	T	76037	T	76119	T	75910	T	75864	C	76135	T	75579	T	75417	rpoA	Genic
1422	77864	G	75870	G	75909	G	76046	G	76128	G	75919	G	75873	G	76144	G	75588	A	75426	rpoA	Genic
1423	77877	G	75883	G	75922	G	76059	A	76141	G	75932	G	75886	G	76157	G	75601	G	75439	rpoA	Genic
1424	77906	T	75912	T	75951	T	76088	T	76170	T	75961	T	75915	T	76186	G	75630	T	75468	rpoA	Genic
1425	77929	C	75935	C	75974	G	76111	G	76193	C	75984	C	75938	G	76209	G	75653	G	75491	rpoA	Genic
1426	77969	T	75975	T	76014	T	76151	T	76233	T	76024	T	75978	T	76249	T	75693	C	75531	rpoA	Genic
1427	77991	A	75997	A	76036	A	76173	A	76255	A	76046	A	76000	A	76271	A	75715	G	75553	rpoA	Genic
1428	78084	G	76090	G	76129	G	76266	G	76348	G	76139	G	76093	G	76364	G	75808	A	75646	rpoA	Genic
1429	78134	C	76140	C	76179	C	76316	C	76398	C	76189	C	76143	C	76414	C	75858	T	75696	rpoA	Genic
1430	78213	A	76219	A	76258	T	76395	A	76477	A	76268	A	76222	A	76493	A	75937	A	75775	rpoA	Genic
1431	78221	G	76227	G	76266	G	76403	G	76485	G	76276	G	76230	G	76501	G	75945	A	75783	rpoA	Genic
1432	78276	T	76282	T	76321	T	76458	T	76540	T	76331	T	76285	C	76556	T	76000	T	75838	rpoA	Genic
1433	78306	C	76312	C	76351	T	76488	C	76570	C	76361	C	76315	C	76586	C	76030	C	75868	rpoA	Genic
1434	78308	T	76314	T	76353	T	76490	T	76572	T	76363	T	76317	T	76588	G	76032	T	75870	rpoA	Genic
1435	78351	G	76357	G	76396	A	76533	A	76615	G	76406	G	76360	G	76631	A	76075	A	75913	rpoA	Genic
1436	78363	A	76369	A	76408	A	76545	A	76627	A	76418	A	76372	G	76643	A	76087	A	75925	rpoA	Genic
1437	78567	T	76573	T	76612	A	76749	T	76831	T	76622	T	76576	T	76847	T	76291	T	76129	rpoA	Genic
1438	78594	T	76600	T	76639	C	76776	C	76858	T	76649	T	76603	T	76874	C	76318	C	76156	rpoA	Genic
1439	78636	T	76642	T	76681	T	76818	T	76900	T	76691	T	76645	T	76916	T	76360	C	76198	rpoA	Genic
1440	78654	C	76660	C	76699	C	76836	C	76918	T	76709	C	76663	C	76934	C	76378	C	76216	rpoA	Genic
1441	78675	G	76681	G	76720	G	76857	G	76939	G	76730	G	76684	G	76955	A	76399	G	76237	rpoA	Genic
1442	78735	C	76741	C	76780	C	76917	C	76999	C	76790	C	76744	T	77015	C	76459	C	76297	rpoA~rps11	Intergenic
1443	78771	C	76777	C	76816	C	76953	C	77035	C	76826	C	76780	T	77051	C	76495	C	76333	rps11	Genic
1444	78861	G	76867	G	76906	A	77043	G	77125	G	76916	G	76870	G	77141	G	76585	G	76423	rps11	Genic
1445	78960	G	76966	G	77005	A	77136	A	77224	G	77015	G	76969	G	77240	A	76684	A	76522	rps11	Genic
1446	78966	C	76972	C	77011	T	77142	C	77230	C	77021	C	76975	C	77246	C	76690	C	76528	rps11	Genic
1447	79020	C	77026	C	77065	C	77196	T	77284	C	77075	C	77029	C	77300	C	76744	C	76582	rps11	Genic
1448	79139	T	77145	T	77184	C	77315	C	77403	T	77194	T	77148	C	77419	C	76863	C	76701	rps11	Genic
1449	79225	G	77231	G	77270	G	77401	G	77489	G	77280	A	77234	G	77505	G	76949	G	76787	rps11~rpl36	Intergenic
1450	79248	C	77254	C	77293	C	77424	C	77512	C	77303	C	77257	C	77528	A	76972	C	76810	rps11~rpl36	Intergenic
1451	79281	C	77287	C	77326	C	77457	C	77545	C	77336	C	77290	C	77561	C	77005	A	76843	rps11~rpl36	Intergenic
1452	79319	G	77324	G	77363	G	77494	A	77583	G	77373	G	77327	G	77598	G	77042	G	76880	rps11~rpl36	Intergenic
1453	79372	T	77377	T	77416	T	77547	T	77636	T	77426	T	77380	T	77651	T	77095	C	76933	rpl36	Genic
1454	79384	G	77389	G	77428	G	77559	G	77648	G	77438	G	77392	G	77663	A	77107	G	76945	rpl36	Genic
1455	79417	G	77422	G	77461	A	77592	A	77681	G	77471	G	77425	G	77696	A	77140	A	76978	rpl36	Genic
1456	79423	C	77428	C	77467	C	77598	C	77687	C	77477	C	77431	T	77702	C	77146	C	76984	rpl36	Genic
1457	79439	C	77444	C	77483	C	77614	C	77703	C	77493	C	77447	C	77718	T	77162	C	77000	rpl36~rps8	Intergenic
1458	79461	G	77465	G	77504	G	77635	G	77724	G	77514	G	77468	G	77739	T	77183	G	77022	rpl36~rps8	Intergenic
1459	79472	C	77476	C	77515	T	77646	T	77735	C	77525	C	77479	G	77750	T	77194	T	77033	rpl36~rps8	Intergenic
1460	79493	C	77494	C	77533	C	77661	A	77750	C	77543	C	77497	C	77771	C	77210	C	77048	rpl36~rps8	Intergenic
1461	79496	C	77497	C	77536	G	77664	G	77753	G	77546	C	77500	G	77774	G	77213	G	77051	rpl36~rps8	Intergenic
1462	79543	G	77527	G	77566	G	77694	G	77800	G	77576	G	77530	G	77804	G	77243	A	77083	rpl36~rps8	Intergenic
1463	79566	C	77549	C	77588	C	77716	C	77822	C	77598	C	77552	C	77826	C	77265	T	77106	rpl36~rps8	Intergenic
1464	79568	T	77551	T	77590	C	77718	C	77824	T	77600	T	77554	T	77828	C	77267	C	77108	rpl36~rps8	Intergenic
1465	79592	A	77575	A	77614	A	77742	A	77848	A	77624	A	77578	A	77852	A	77291	C	77132	rpl36~rps8	Intergenic
1466	79606	T	77588	T	77627	T	77754	T	77860	T	77637	T	77591	T	77866	T	77303	C	77144	rpl36~rps8	Intergenic
1467	79610	T	77592	T	77631	C	77758	C	77864	T	77641	T	77595	C	77870	C	77307	C	77148	rpl36~rps8	Intergenic
1468	79696	C	77677	C	77716	C	77843	T	77949	C	77726	C	77680	C	77955	C	77392	C	77234	rpl36~rps8	Intergenic
1469	79738	T	77713	T	77752	C	77885	C	77991	T	77762	T	77716	C	77991	C	77434	C	77276	rpl36~rps8	Intergenic
1470	79744	A	77719	A	77758	G	77891	A	77997	A	77768	A	77722	A	77997	A	77440	A	77282	rpl36~rps8	Intergenic
1471	79767	A	77742	A	77781	G	77914	G	78020	A	77791	A	77745	A	78020	G	77463	G	77305	rpl36~rps8	Intergenic
1472	79776	C	77751	C	77790	C	77923	C	78029	C	77800	C	77754	C	78029	C	77472	T	77314	rpl36~rps8	Intergenic
1473	79780	C	77755	C	77794	T	77927	T	78033	C	77804	C	77758	C	78033	T	77476	T	77318	rpl36~rps8	Intergenic
1474	79794	A	77769	A	77808	A	77941	A	78047	A	77818	A	77772	A	78047	A	77490	C	77332	rpl36~rps8	Intergenic
1475	79805	C	77780	C	77819	C	77952	C	78058	C	77829	C	77783	C	78058	C	77501	T	77343	rpl36~rps8	Intergenic
1476	79818	T	77793	T	77832	T	77965	T	78071	T	77842	T	77796	T	78071	T	77514	C	77356	rpl36~rps8	Intergenic
1477	79844	A	77819	A	77858	G	77991	G	78097	A	77868	A	77822	A	78097	G	77540	G	77382	rpl36~rps8	Intergenic
1478	79878	C	77848	C	77887	T	78019	T	78125	C	77897	C	77851	C	78126	T	77574	T	77410	rpl36~rps8	Intergenic
1479	79880	A	77850	A	77889	C	78021	C	78127	A	77899	A	77853	A	78128	C	77576	C	77412	rpl36~rps8	Intergenic
1480	79882	C	77852	C	77891	A	78023	A	78129	C	77901	C	77855	C	78130	A	77578	A	77414	rpl36~rps8	Intergenic
1481	79926	A	77896	A	77935	G	78067	G	78173	G	77945	G	77899	G	78174	G	77622	G	77458	rpl36~rps8	Intergenic
1482	79959	C	77929	C	77968	C	78100	C	78206	C	77978	C	77932	C	78207	C	77655	T	77491	rps8	Genic
1483	80002	C	77972	C	78011	C	78143	C	78249	C	78021	C	77975	C	78250	C	77698	T	77534	rps8	Genic
1484	80022	A	77992	A	78031	G	78163	A	78269	A	78041	A	77995	A	78270	A	77718	A	77554	rps8	Genic
1485	80082	G	78052	G	78091	A	78223	G	78329	G	78101	G	78055	G	78330	G	77778	G	77614	rps8	Genic
1486	80111	T	78081	T	78120	C	78252	T	78358	T	78130	T	78084	T	78359	T	77807	T	77643	rps8	Genic
1487	80190	G	78160	G	78199	G	78331	G	78437	G	78209	G	78163	G	78438	G	77886	A	77722	rps8	Genic
1488	80196	G	78166	G	78205	G	78337	A	78443	G	78215	G	78169	G	78444	G	77892	G	77728	rps8	Genic
1489	80235	G	78205	G	78244	G	78376	C	78482	G	78254	G	78208	G	78483	G	77931	G	77767	rps8	Genic
1490	80309	C	78279	C	78318	C	78450	C	78556	C	78328	C	78282	T	78557	C	78005	C	77841	rps8	Genic
1491	80372	A	78342	A	78381	C	78513	C	78619	A	78391	A	78345	A	78620	C	78068	C	77904	rps8~rpl14	Intergenic
1492	80432	A	78402	A	78441	T	78573	A	78679	A	78451	A	78405	A	78680	A	78096	A	77932	rps8~rpl14	Intergenic
1493	80446	G	78416	G	78455	G	78587	G	78693	G	78465	G	78419	G	78694	A	78110	G	77946	rps8~rpl14	Intergenic
1494	80456	C	78426	C	78465	T	78597	C	78703	C	78475	C	78429	C	78704	C	78120	C	77956	rps8~rpl14	Intergenic
1495	80485	G	78455	G	78494	A	78626	A	78732	G	78504	G	78458	G	78733	A	78149	A	77985	rps8~rpl14	Intergenic
1496	80491	T	78461	T	78500	C	78632	C	78738	C	78510	T	78464	C	78739	C	78155	C	77991	rps8~rpl14	Intergenic
1497	80494	C	78464	C	78503	T	78635	C	78741	C	78513	C	78467	C	78742	C	78158	C	77994	rps8~rpl14	Intergenic
1498	80507	A	78476	A	78515	T	78648	T	78754	A	78525	A	78479	T	78754	T	78171	T	78007	rps8~rpl14	Intergenic
1499	80673	C	78642	C	78681	C	78814	C	78920	T	78691	C	78645	C	78920	C	78337	C	78173	rpl14	Genic
1500	80679	G	78648	G	78687	G	78820	G	78926	G	78697	G	78651	G	78926	G	78343	A	78179	rpl14	Genic
1501	80682	G	78651	G	78690	G	78823	G	78929	G	78700	G	78654	G	78929	G	78346	A	78182	rpl14	Genic
1502	80684	C	78653	C	78692	A	78825	A	78931	C	78702	C	78656	C	78931	A	78348	A	78184	rpl14	Genic
1503	80769	G	78738	G	78777	G	78910	G	79016	G	78787	G	78741	G	79016	A	78433	A	78269	rpl14	Genic
1504	80888	G	78857	G	78896	G	79029	G	79135	G	78906	G	78860	G	79135	G	78552	A	78388	rpl14	Genic
1505	80917	G	78886	G	78925	G	79058	G	79164	G	78935	G	78889	G	79164	G	78581	A	78417	rpl14~rpl16	Intergenic
1506	80943	G	78912	G	78951	G	79084	G	79190	G	78961	G	78915	G	79190	G	78607	T	78443	rpl14~rpl16	Intergenic
1507	80993	C	78962	C	79001	C	79134	T	79240	C	79011	C	78965	C	79240	C	78657	C	78493	rpl14~rpl16	Intergenic
1508	81066	G	79035	G	79074	A	79207	A	79313	G	79084	G	79038	G	79313	A	78730	A	78566	rpl16	Genic
1509	81115	C	79084	C	79123	C	79256	C	79362	C	79133	C	79087	C	79362	C	78779	T	78615	rpl16	Genic
1510	81275	G	79244	G	79283	G	79416	G	79522	G	79293	G	79247	G	79522	G	78939	A	78775	rpl16	Genic
1511	81457	C	79425	C	79464	C	79597	C	79703	C	79474	C	79428	C	79703	C	79121	T	78956	rpl16~rpl16	Intergenic
1512	81490	C	79458	C	79497	C	79630	C	79736	C	79507	C	79461	C	79736	C	79154	A	78989	rpl16~rpl16	Intergenic
1513	81514	G	79482	G	79521	G	79654	T	79760	G	79531	G	79485	G	79760	G	79178	G	79013	rpl16~rpl16	Intergenic
1514	81608	C	79575	C	79614	C	79712	C	79818	C	79624	C	79578	C	79817	C	79236	T	79071	rpl16~rpl16	Intergenic
1515	81638	A	79605	A	79644	A	79742	A	79848	A	79654	A	79608	A	79847	C	79266	A	79101	rpl16~rpl16	Intergenic
1516	81662	T	79629	T	79668	T	79766	T	79867	T	79678	T	79632	T	79871	C	79285	T	79120	rpl16~rpl16	Intergenic
1517	81708	A	79675	A	79714	A	79812	A	79913	C	79724	A	79678	A	79917	A	79331	A	79166	rpl16~rpl16	Intergenic
1518	81710	A	79677	A	79716	A	79814	A	79915	A	79726	A	79680	A	79919	A	79333	C	79168	rpl16~rpl16	Intergenic
1519	81729	A	79696	A	79735	A	79833	A	79934	A	79745	A	79699	A	79938	T	79352	A	79187	rpl16~rpl16	Intergenic
1520	81739	A	79706	A	79745	A	79843	A	79944	A	79755	A	79709	A	79948	T	79362	A	79197	rpl16~rpl16	Intergenic
1521	81781	A	79748	A	79787	A	79885	C	79986	A	79797	A	79751	A	79990	A	79404	A	79239	rpl16~rpl16	Intergenic
1522	81796	C	79763	C	79802	C	79889	C	79990	C	79812	C	79766	C	80005	C	79408	T	79243	rpl16~rpl16	Intergenic
1523	81858	G	79825	G	79864	G	79951	G	80052	G	79874	G	79828	G	80067	G	79470	A	79305	rpl16~rpl16	Intergenic
1524	81941	T	79908	T	79947	T	80034	T	80135	T	79957	T	79911	T	80150	T	79553	C	79388	rpl16~rpl16	Intergenic
1525	81948	C	79915	C	79954	C	80041	C	80142	C	79964	C	79918	C	80157	C	79560	T	79395	rpl16~rpl16	Intergenic
1526	81962	C	79929	C	79968	C	80055	C	80156	C	79978	C	79932	C	80171	C	79574	T	79409	rpl16~rpl16	Intergenic
1527	81996	G	79963	G	80002	G	80089	A	80190	G	80012	G	79966	G	80205	G	79608	A	79443	rpl16~rpl16	Intergenic
1528	82042	T	80008	T	80047	C	80134	C	80235	T	80057	T	80011	T	80250	C	79653	C	79489	rpl16~rpl16	Intergenic
1529	82085	G	80051	G	80090	G	80177	G	80278	G	80100	G	80054	G	80293	A	79696	G	79532	rpl16~rpl16	Intergenic
1530	82124	T	80090	T	80129	T	80215	T	80316	T	80139	T	80093	G	80332	T	79734	T	79570	rpl16~rpl16	Intergenic
1531	82175	C	80141	C	80180	C	80266	C	80367	C	80190	C	80144	T	80383	C	79785	C	79621	rpl16~rpl16	Intergenic
1532	82185	G	80151	G	80190	T	80276	T	80377	G	80200	G	80154	G	80393	T	79795	T	79631	rpl16~rpl16	Intergenic
1533	82196	G	80162	G	80201	G	80287	A	80388	G	80211	G	80165	G	80404	G	79806	G	79642	rpl16~rpl16	Intergenic
1534	82261	C	80221	C	80260	T	80345	T	80446	C	80270	C	80224	C	80463	T	79864	T	79706	rpl16~rpl16	Intergenic
1535	82270	G	80230	G	80269	A	80354	G	80455	G	80279	G	80233	G	80472	G	79873	A	79715	rpl16~rpl16	Intergenic
1536	82317	C	80277	C	80316	C	80401	C	80502	C	80326	C	80280	C	80519	C	79920	T	79762	rpl16~rpl16	Intergenic
1537	82421	G	80381	G	80420	A	80504	G	80605	G	80430	G	80384	G	80623	G	80023	G	79865	rpl16~rpl16	Intergenic
1538	82498	C	80457	C	80496	A	80580	C	80681	C	80506	C	80461	C	80695	C	80099	C	79941	rpl16~rps3	Intergenic
1539	82516	A	80475	A	80514	A	80598	A	80699	A	80524	A	80479	A	80713	A	80117	T	79959	rpl16~rps3	Intergenic
1540	82663	A	80608	A	80647	A	80724	A	80832	A	80658	A	80612	A	80845	A	80243	T	80091	rpl16~rps3	Intergenic
1541	82679	G	80624	G	80663	A	80740	A	80848	G	80674	G	80628	G	80861	A	80259	A	80107	rps3	Genic
1542	82703	G	80648	G	80687	G	80764	G	80872	G	80698	G	80652	G	80885	G	80283	A	80131	rps3	Genic
1543	82802	A	80747	A	80786	G	80863	G	80971	A	80797	A	80751	A	80984	G	80382	G	80230	rps3	Genic
1544	82826	A	80771	A	80810	A	80887	A	80995	A	80821	A	80775	A	81008	G	80406	A	80254	rps3	Genic
1545	82863	G	80808	G	80847	G	80924	G	81032	G	80858	G	80812	G	81045	G	80443	A	80291	rps3	Genic
1546	82880	A	80825	A	80864	A	80941	G	81049	A	80875	A	80829	A	81062	A	80460	A	80308	rps3	Genic
1547	82928	T	80873	T	80912	T	80989	T	81097	T	80923	T	80877	T	81110	G	80508	T	80356	rps3	Genic
1548	82948	G	80893	G	80932	G	81009	T	81117	G	80943	G	80897	G	81130	G	80528	G	80376	rps3	Genic
1549	82955	A	80900	A	80939	G	81016	G	81124	A	80950	A	80904	A	81137	G	80535	G	80383	rps3	Genic
1550	82990	C	80935	C	80974	C	81051	C	81159	C	80985	C	80939	C	81172	C	80570	T	80418	rps3	Genic
1551	83024	C	80969	C	81008	C	81085	C	81193	C	81019	C	80973	C	81206	C	80604	T	80452	rps3	Genic
1552	83072	T	81017	T	81056	T	81133	T	81241	T	81067	T	81021	T	81254	T	80652	C	80500	rps3	Genic
1553	83086	G	81031	G	81070	A	81147	A	81255	G	81081	G	81035	G	81268	A	80666	A	80514	rps3	Genic
1554	83099	G	81044	G	81083	G	81160	G	81268	G	81094	G	81048	G	81281	G	80679	A	80527	rps3	Genic
1555	83120	G	81065	G	81104	G	81181	A	81289	G	81115	G	81069	G	81302	G	80700	G	80548	rps3	Genic
1556	83175	T	81120	C	81159	T	81236	T	81344	T	81170	T	81124	T	81357	T	80755	T	80603	rps3	Genic
1557	83179	T	81124	T	81163	T	81240	T	81348	T	81174	T	81128	G	81361	T	80759	T	80607	rps3	Genic
1558	83194	C	81139	C	81178	C	81255	C	81363	C	81189	C	81143	T	81376	C	80774	C	80622	rps3	Genic
1559	83197	T	81142	T	81181	T	81258	T	81366	T	81192	T	81146	T	81379	G	80777	T	80625	rps3	Genic
1560	83374	A	81319	A	81358	A	81433	A	81541	A	81369	A	81323	A	81556	A	80952	C	80800	rps3~rpl22	Intergenic
1561	83416	C	81361	C	81400	C	81475	C	81583	C	81411	C	81365	C	81598	T	80994	C	80842	rpl22	Genic
1562	83443	A	81388	A	81427	G	81502	G	81610	A	81438	A	81392	A	81625	G	81021	G	80869	rpl22	Genic
1563	83455	C	81400	C	81439	C	81514	T	81622	C	81450	C	81404	C	81637	C	81033	C	80881	rpl22	Genic
1564	83514	C	81459	C	81498	C	81573	C	81681	C	81509	C	81463	C	81696	T	81092	C	80940	rpl22	Genic
1565	83581	G	81526	G	81565	G	81640	A	81748	G	81576	G	81530	G	81763	G	81159	G	81007	rpl22	Genic
1566	83589	C	81534	C	81573	C	81648	C	81756	C	81584	C	81538	C	81771	G	81167	C	81015	rpl22	Genic
1567	83682	C	81627	C	81666	C	81741	C	81849	C	81677	C	81631	C	81864	T	81260	C	81108	rpl22	Genic
1568	83756	G	81701	G	81740	G	81815	A	81923	G	81751	G	81705	G	81938	G	81334	C	81182	rpl22	Genic
1569	83786	C	81731	C	81770	C	81845	C	81953	C	81781	C	81735	C	81968	C	81364	T	81212	rpl22~rps19	Intergenic
1570	83816	A	81756	A	81795	C	81869	C	81977	A	81806	A	81760	A	81992	C	81394	A	81236	rpl22~rps19	Intergenic
1571	83926	A	81856	A	81895	A	81886	A	82075	A	81906	A	81860	A	82085	C	81438	A	81257	rpl22~rps19	Intergenic
1572	83958	T	81888	T	81927	G	81918	G	82107	T	81938	T	81892	T	82117	G	81470	G	81289	rps19	Genic
1573	84020	T	81950	T	81989	T	81980	C	82169	T	82000	T	81954	T	82179	T	81532	C	81351	rps19	Genic
1574	84032	A	81962	A	82001	A	81992	A	82181	A	82012	A	81966	A	82191	A	81544	G	81363	rps19	Genic
1575	84044	C	81974	C	82013	C	82004	T	82193	C	82024	C	81978	T	82203	C	81556	T	81375	rps19	Genic
1576	84052	T	81982	T	82021	T	82012	T	82201	T	82032	T	81986	T	82211	T	81564	C	81383	rps19	Genic
1577	84162	C	82092	C	82131	G	82122	G	82311	C	82142	C	82096	G	82321	G	81674	G	81493	rps19	Genic
1578	84241	G	82171	G	82210	A	82201	A	82390	G	82221	G	82175	G	82400	A	81753	A	81572	rps19~trnH-GUG	Intergenic
1579	84246	G	82176	G	82215	T	82206	T	82395	T	82226	G	82180	T	82405	T	81758	T	81577	rps19~trnH-GUG	Intergenic
1580	84270	A	82200	A	82239	G	82230	A	82419	A	82250	A	82204	A	82429	A	81782	A	81601	rps19~trnH-GUG	Intergenic
1581	84327	T	82257	T	82296	T	82287	G	82476	T	82307	T	82261	T	82486	T	81839	T	81658	rps19~trnH-GUG	Intergenic
1582	84434	A	82364	A	82403	A	82394	A	82583	A	82414	A	82368	A	82593	A	81946	T	81765	trnH-GUG~rpl2	Intergenic
1583	84561	T	82491	T	82530	C	82521	T	82710	T	82541	T	82495	T	82720	T	82073	T	81892	rpl2	Genic
1584	84739	A	82669	A	82708	G	82699	G	82888	A	82719	A	82673	A	82898	G	82251	G	82070	rpl2	Genic
1585	84760	C	82690	C	82729	C	82720	C	82909	C	82740	C	82694	C	82919	C	82272	T	82091	rpl2	Genic
1586	85916	T	83833	T	83872	T	83863	T	84065	T	83883	T	83837	T	84062	G	83415	T	83233	rpl2	Genic
1587	86293	A	84210	A	84249	C	84240	C	84442	C	84260	A	84214	C	84439	C	83792	C	83610	rpl23~trnI-CAU	Intergenic
1588	86770	T	84687	T	84726	T	84717	T	84919	T	84737	T	84691	T	84916	C	84269	T	84087	ycf2	Genic
1589	86859	C	84776	C	84815	C	84806	C	85008	C	84826	C	84780	C	85005	C	84358	T	84176	ycf2	Genic
1590	86940	C	84857	C	84896	C	84887	C	85089	C	84907	C	84861	C	85086	T	84439	C	84257	ycf2	Genic
1591	86966	T	84883	T	84922	T	84913	C	85115	T	84933	T	84887	T	85112	T	84465	T	84283	ycf2	Genic
1592	87240	C	85157	C	85196	C	85187	C	85389	C	85207	C	85161	C	85386	A	84739	C	84557	ycf2	Genic
1593	87552	T	85469	T	85508	T	85499	C	85701	T	85519	T	85473	T	85698	T	85051	T	84869	ycf2	Genic
1594	87831	G	85748	G	85787	G	85778	G	85980	G	85798	G	85752	A	85977	G	85330	G	85148	ycf2	Genic
1595	87880	A	85797	A	85836	C	85827	C	86029	A	85847	A	85801	A	86026	C	85379	C	85197	ycf2	Genic
1596	88247	G	86164	G	86203	G	86194	G	86396	G	86214	G	86168	G	86393	G	85746	A	85564	ycf2	Genic
1597	88874	C	86791	C	86830	C	86821	C	87023	C	86841	C	86795	C	87020	C	86373	T	86191	ycf2	Genic
1598	88901	C	86818	C	86857	C	86848	C	87050	C	86868	C	86822	T	87047	C	86400	C	86218	ycf2	Genic
1599	89363	T	87259	T	87298	C	87310	C	87512	T	87309	T	87263	T	87509	C	86862	C	86680	ycf2	Genic
1600	89543	G	87439	G	87478	G	87490	G	87692	G	87489	G	87443	G	87689	G	87042	A	86860	ycf2	Genic
1601	89575	G	87471	G	87510	G	87522	G	87724	G	87521	G	87475	G	87721	G	87074	A	86892	ycf2	Genic
1602	89898	T	87794	T	87833	C	87845	C	88047	T	87844	T	87798	T	88044	C	87397	C	87215	ycf2	Genic
1603	90348	G	88244	G	88283	G	88295	G	88497	G	88294	G	88248	A	88494	G	87847	G	87665	ycf2	Genic
1604	90648	C	88544	C	88583	T	88595	T	88797	C	88594	C	88548	C	88794	T	88147	T	87965	ycf2	Genic
1605	90697	T	88593	T	88632	T	88644	T	88846	T	88643	T	88597	T	88843	G	88196	T	88014	ycf2	Genic
1606	91009	A	88905	A	88944	A	88956	G	89158	A	88955	A	88909	A	89155	A	88508	A	88326	ycf2	Genic
1607	91083	G	88979	G	89018	G	89030	G	89232	G	89029	G	88983	G	89229	A	88582	G	88400	ycf2	Genic
1608	91113	C	89009	C	89048	T	89060	C	89262	C	89059	C	89013	C	89259	C	88612	C	88430	ycf2	Genic
1609	91178	T	89074	G	89113	G	89125	T	89327	T	89124	T	89078	T	89324	T	88677	T	88495	ycf2	Genic
1610	91476	C	89348	C	89387	C	89423	C	89625	C	89398	C	89352	C	89598	C	88975	T	88793	ycf2	Genic
1611	91975	C	89847	C	89886	T	89922	C	90124	C	89897	C	89851	C	90097	C	89474	C	89292	ycf2	Genic
1612	92977	G	90849	G	90888	G	90924	G	91126	G	90899	G	90853	G	91099	A	90476	G	90294	ycf2	Genic
1613	93460	C	91327	C	91366	C	91402	C	91604	C	91377	C	91331	T	91577	C	90954	C	90777	ycf2~trnL-CAA	Intergenic
1614	93499	T	91366	T	91405	T	91441	G	91643	T	91416	T	91370	T	91616	T	90993	T	90816	ycf2~trnL-CAA	Intergenic
1615	93645	G	91512	G	91551	G	91587	G	91789	G	91562	G	91516	G	91762	G	91139	A	90962	ycf2~trnL-CAA	Intergenic
1616	93895	C	91756	C	91795	T	91831	T	92033	C	91806	C	91760	C	92006	T	91383	T	91212	ycf2~trnL-CAA	Intergenic
1617	93909	C	91770	C	91809	C	91845	C	92047	C	91820	C	91774	C	92020	T	91397	C	91226	ycf2~trnL-CAA	Intergenic
1618	94021	A	91882	A	91921	A	91957	A	92159	A	91932	A	91886	A	92132	C	91509	A	91338	ycf2~trnL-CAA	Intergenic
1619	94104	C	91965	C	92004	C	92040	C	92242	C	92015	C	91969	T	92215	C	91592	C	91421	ycf2~trnL-CAA	Intergenic
1620	94275	G	92136	G	92175	G	92211	G	92413	C	92186	G	92140	C	92386	C	91763	C	91592	ycf2~trnL-CAA	Intergenic
1621	94663	C	92517	C	92556	T	92592	C	92794	C	92567	C	92521	C	92774	C	92144	C	91973	trnL-CAA~ndhB	Intergenic
1622	95876	G	93729	G	93768	A	93805	A	94006	A	93779	G	93733	A	93986	A	93356	A	93185	ndhB~ndhB	Intergenic
1623	95962	G	93815	G	93854	G	93891	G	94092	G	93865	G	93819	G	94072	G	93442	A	93271	ndhB~ndhB	Intergenic
1624	95991	A	93844	A	93883	A	93920	A	94121	A	93894	A	93848	A	94101	A	93471	C	93300	ndhB~ndhB	Intergenic
1625	96285	A	94138	A	94177	G	94214	G	94415	A	94188	A	94142	A	94395	G	93765	G	93594	ndhB~ndhB	Intergenic
1626	96309	C	94162	C	94201	C	94238	C	94439	C	94212	C	94166	C	94419	T	93789	C	93618	ndhB~ndhB	Intergenic
1627	96378	T	94230	T	94269	T	94306	T	94507	T	94280	T	94234	C	94487	T	93858	T	93686	ndhB~ndhB	Intergenic
1628	96897	A	94749	A	94788	G	94825	G	95026	A	94799	A	94753	A	95006	G	94377	G	94205	ndhB	Genic
1629	96935	A	94787	A	94826	G	94863	G	95064	A	94837	A	94791	A	95044	G	94415	G	94243	ndhB	Genic
1630	97221	C	95073	C	95112	A	95149	A	95350	A	95123	C	95077	A	95330	A	94701	A	94529	ndhB~rps7	Intergenic
1631	97785	T	95637	T	95676	C	95713	T	95914	T	95687	T	95641	T	95894	T	95265	T	95093	rps7	Genic
1632	98471	T	96323	T	96362	C	96396	C	96597	C	96373	T	96327	C	96580	C	95948	C	95776	rps12~rps12	Intergenic
1633	98959	G	96811	G	96850	A	96884	G	97085	G	96861	G	96815	G	97052	G	96436	G	96264	rps12~trnV-GAC	Intergenic
1634	99041	G	96893	G	96932	A	96966	A	97167	G	96943	G	96897	A	97134	A	96518	A	96346	rps12~trnV-GAC	Intergenic
1635	99526	C	97376	C	97415	T	97449	T	97652	C	97426	C	97380	C	97612	T	97001	C	96829	rps12~trnV-GAC	Intergenic
1636	99667	C	97512	C	97551	C	97590	C	97793	C	97562	C	97516	C	97748	T	97142	C	96970	rps12~trnV-GAC	Intergenic
1637	99750	C	97595	C	97634	T	97673	C	97876	C	97645	C	97599	C	97831	C	97225	C	97053	rps12~trnV-GAC	Intergenic
1638	99760	A	97605	A	97644	A	97683	A	97886	A	97655	A	97609	A	97841	C	97235	A	97063	rps12~trnV-GAC	Intergenic
1639	99857	C	97702	C	97741	C	97780	T	97983	C	97752	C	97706	C	97938	C	97332	C	97160	rps12~trnV-GAC	Intergenic
1640	99940	T	97785	T	97824	T	97863	T	98066	T	97835	T	97789	T	98021	G	97415	T	97243	rps12~trnV-GAC	Intergenic
1641	100016	A	97861	A	97900	A	97939	A	98142	A	97911	A	97865	A	98097	C	97491	A	97319	rps12~trnV-GAC	Intergenic
1642	100184	A	98028	A	98067	C	98106	C	98309	A	98078	A	98032	A	98264	C	97659	C	97486	rps12~trnV-GAC	Intergenic
1643	100768	G	98612	G	98651	G	98690	G	98893	G	98662	G	98616	G	98848	A	98236	G	98070	trnV-GAC~rrn16	Intergenic
1644	100914	G	98758	G	98797	A	98836	A	99039	G	98808	G	98762	G	98994	A	98382	A	98216	trnV-GAC~rrn16	Intergenic
1645	101029	G	98873	G	98912	G	98951	T	99154	G	98923	G	98877	G	99109	G	98497	G	98331	rrn16	Genic
1646	102735	G	100574	G	100613	G	100652	C	100855	G	100624	G	100578	G	100810	G	100198	C	100037	rrn16~trnI-GAU	Intergenic
1647	102865	G	100704	G	100743	G	100782	G	100985	G	100754	A	100708	G	100940	G	100328	G	100167	trnI-GAU~trnI-GAU	Intergenic
1648	103243	G	101082	G	101121	G	101160	A	101363	G	101132	G	101086	G	101318	G	100706	G	100545	trnI-GAU~trnI-GAU	Intergenic
1649	103295	G	101134	G	101173	G	101212	A	101415	G	101184	G	101138	G	101370	G	100758	G	100597	trnI-GAU~trnI-GAU	Intergenic
1650	103315	A	101154	A	101193	A	101232	A	101435	A	101204	A	101158	A	101390	C	100778	A	100617	trnI-GAU~trnI-GAU	Intergenic
1651	103332	G	101171	G	101210	G	101249	T	101452	G	101221	G	101175	G	101407	G	100795	G	100634	trnI-GAU~trnI-GAU	Intergenic
1652	104116	G	101953	G	101992	G	102031	G	102236	G	102003	G	101957	G	102189	A	101577	G	101416	trnA-UGC~trnA-UGC	Intergenic
1653	105359	C	103191	C	103230	C	103269	C	103474	C	103241	C	103195	C	103427	C	102815	T	102659	rrn23	Genic
1654	105925	G	103757	G	103796	G	103835	G	104040	G	103807	G	103761	G	103993	G	103381	A	103225	rrn23	Genic
1655	106056	A	103888	A	103927	C	103966	A	104171	A	103938	A	103892	A	104124	C	103512	C	103356	rrn23	Genic
1656	106253	A	104085	A	104124	A	104163	A	104368	A	104135	A	104089	A	104321	T	103709	A	103553	rrn23	Genic
1657	106326	C	104158	C	104197	C	104236	C	104441	C	104208	C	104162	C	104394	C	103782	T	103626	rrn23	Genic
1658	107014	T	104846	T	104885	T	104924	T	105129	T	104896	T	104850	T	105082	T	104470	C	104314	rrn23	Genic
1659	107971	T	105803	T	105841	A	105881	A	106086	T	105853	T	105807	T	106039	A	105427	T	105271	rrn4.5~rrn5	Intergenic
1660	107996	T	105828	T	105866	A	105906	A	106111	T	105878	T	105832	T	106064	A	105452	T	105296	rrn4.5~rrn5	Intergenic
1661	108061	T	105893	T	105931	T	105971	T	106176	T	105943	T	105897	C	106129	T	105517	T	105361	rrn4.5~rrn5	Intergenic
1662	108192	T	106024	T	106062	C	106102	T	106307	T	106074	T	106028	T	106260	T	105648	T	105492	rrn5	Genic
1663	108239	A	106071	A	106109	C	106149	A	106354	A	106121	A	106075	A	106307	A	105695	A	105539	rrn5~trnR-ACG	Intergenic
1664	108245	T	106077	T	106115	G	106155	T	106360	T	106127	T	106081	T	106313	G	105701	T	105545	rrn5~trnR-ACG	Intergenic
1665	108252	T	106084	T	106122	G	106162	T	106367	T	106134	T	106088	T	106320	T	105708	T	105552	rrn5~trnR-ACG	Intergenic
1666	108265	G	106097	G	106135	T	106175	T	106380	G	106147	G	106101	G	106333	T	105721	G	105565	rrn5~trnR-ACG	Intergenic
1667	108268	A	106100	A	106138	A	106178	A	106383	A	106150	A	106104	A	106336	C	105724	A	105568	rrn5~trnR-ACG	Intergenic
1668	108274	C	106106	C	106144	T	106184	T	106389	C	106156	C	106110	C	106342	T	105730	T	105574	rrn5~trnR-ACG	Intergenic
1669	108317	T	106149	T	106187	T	106227	T	106432	T	106199	T	106153	T	106385	G	105773	T	105617	rrn5~trnR-ACG	Intergenic
1670	108710	A	106542	A	106580	A	106620	A	106825	A	106592	A	106546	A	106778	C	106166	A	106010	trnR-ACG~trnN-GUU	Intergenic
1671	108835	G	106662	G	106700	G	106740	A	106950	G	106712	G	106666	G	106898	G	106286	G	106130	trnR-ACG~trnN-GUU	Intergenic
1672	108883	C	106710	C	106748	C	106788	C	106998	C	106760	C	106714	T	106946	C	106334	C	106178	trnR-ACG~trnN-GUU	Intergenic
1673	108904	G	106731	G	106769	A	106809	G	107019	G	106781	G	106735	G	106967	G	106355	G	106199	trnR-ACG~trnN-GUU	Intergenic
1674	109192	C	107019	C	107057	C	107097	C	107307	C	107069	C	107023	C	107255	C	106643	T	106487	trnN-GUU~ycf1	Intergenic
1675	109207	G	107034	G	107072	A	107112	G	107322	G	107084	G	107038	G	107270	G	106658	G	106502	trnN-GUU~ycf1	Intergenic
1676	109253	C	107080	C	107118	T	107158	T	107368	C	107130	C	107084	C	107316	T	106704	T	106548	trnN-GUU~ycf1	Intergenic
1677	109445	G	107272	G	107310	G	107350	T	107560	G	107322	G	107276	G	107508	G	106896	G	106740	ycf1	Genic
1678	109668	G	107495	G	107533	G	107573	G	107783	G	107545	G	107499	A	107731	G	107119	G	106963	ycf1	Genic
1679	109989	G	107816	G	107854	A	107894	G	108104	G	107866	G	107820	G	108052	G	107440	G	107284	ycf1	Genic
1680	110105	T	107932	T	107970	C	108010	C	108220	T	107982	T	107936	C	108168	C	107556	C	107400	ycf1	Genic
1681	110108	T	107935	T	107973	T	108013	T	108223	T	107985	T	107939	T	108171	C	107559	T	107403	ycf1	Genic
1682	110236	C	108063	C	108101	T	108141	C	108351	C	108113	C	108067	C	108299	C	107687	C	107531	ycf1	Genic
1683	110302	T	108129	T	108167	C	108207	C	108417	T	108179	T	108133	C	108365	C	107753	C	107597	ycf1	Genic
1684	110648	A	108475	A	108513	A	108553	A	108763	A	108525	A	108479	C	108711	C	108099	A	107943	ycf1	Genic
1685	110654	T	108481	T	108519	G	108559	T	108769	T	108531	T	108485	T	108717	T	108105	T	107949	ycf1	Genic
1686	111083	T	108524	T	108562	T	108602	T	109198	T	108579	T	108528	T	108775	A	108162	T	108022	ycf1	Genic
1687	111091	T	108532	T	108570	T	108610	A	109206	T	108587	T	108536	T	108783	T	108170	T	108030	ndhF	Genic
1688	111101	T	108542	T	108580	A	108620	A	109216	T	108597	T	108546	T	108793	A	108180	A	108040	ndhF	Genic
1689	111167	C	108608	C	108646	G	108686	G	109282	C	108663	C	108612	C	108859	G	108246	G	108106	ndhF	Genic
1690	111176	C	108617	C	108655	C	108695	C	109291	C	108672	C	108621	T	108868	C	108255	C	108115	ndhF	Genic
1691	111179	A	108620	A	108658	C	108698	C	109294	A	108675	A	108624	A	108871	C	108258	C	108118	ndhF	Genic
1692	111182	G	108623	G	108661	G	108701	G	109297	G	108678	G	108627	G	108874	G	108261	T	108121	ndhF	Genic
1693	111186	C	108627	C	108665	T	108705	T	109301	C	108682	C	108631	C	108878	T	108265	T	108125	ndhF	Genic
1694	111326	G	108767	G	108805	G	108845	G	109441	G	108822	G	108771	G	109018	G	108405	A	108265	ndhF	Genic
1695	111345	T	108786	T	108824	T	108864	G	109460	T	108841	T	108790	T	109037	T	108424	T	108284	ndhF	Genic
1696	111359	C	108800	C	108838	T	108878	T	109474	C	108855	C	108804	C	109051	T	108438	T	108298	ndhF	Genic
1697	111367	G	108808	G	108846	G	108886	A	109482	G	108863	G	108812	G	109059	G	108446	G	108306	ndhF	Genic
1698	111401	A	108842	A	108880	A	108920	A	109516	A	108897	A	108846	A	109093	C	108480	A	108340	ndhF	Genic
1699	111419	A	108860	A	108898	A	108938	A	109534	A	108915	A	108864	A	109111	G	108498	A	108358	ndhF	Genic
1700	111425	C	108866	C	108904	C	108944	C	109540	C	108921	C	108870	C	109117	C	108504	T	108364	ndhF	Genic
1701	111437	G	108878	G	108916	G	108956	G	109552	G	108933	G	108882	A	109129	G	108516	G	108376	ndhF	Genic
1702	111445	C	108886	C	108924	T	108964	G	109560	C	108941	C	108890	C	109137	T	108524	T	108384	ndhF	Genic
1703	111457	A	108898	A	108936	A	108976	A	109572	A	108953	A	108902	C	109149	A	108536	A	108396	ndhF	Genic
1704	111522	G	108963	G	109001	G	109041	A	109637	G	109018	G	108967	G	109214	G	108601	G	108461	ndhF	Genic
1705	111584	T	109025	T	109063	C	109103	T	109699	T	109080	T	109029	T	109276	T	108663	T	108523	ndhF	Genic
1706	111601	C	109042	C	109080	C	109120	C	109716	C	109097	C	109046	C	109293	C	108680	G	108540	ndhF	Genic
1707	111671	C	109112	C	109150	C	109190	T	109786	C	109167	C	109116	C	109363	C	108750	C	108610	ndhF	Genic
1708	111789	T	109230	T	109268	T	109308	T	109904	T	109285	T	109234	T	109481	C	108868	T	108728	ndhF	Genic
1709	111830	C	109271	C	109309	C	109349	C	109945	C	109326	C	109275	C	109522	C	108909	T	108769	ndhF	Genic
1710	111837	G	109278	G	109316	G	109356	G	109952	G	109333	G	109282	G	109529	G	108916	C	108776	ndhF	Genic
1711	112021	T	109462	T	109500	T	109540	T	110136	T	109517	T	109466	G	109713	T	109100	T	108960	ndhF	Genic
1712	112055	C	109496	C	109534	C	109574	C	110170	C	109551	C	109500	C	109747	C	109134	T	108994	ndhF	Genic
1713	112111	C	109552	C	109590	C	109630	C	110226	C	109607	C	109556	C	109803	T	109190	C	109050	ndhF	Genic
1714	112156	C	109597	C	109635	C	109675	C	110271	C	109652	C	109601	C	109848	C	109235	T	109095	ndhF	Genic
1715	112256	A	109697	A	109735	G	109775	G	110371	A	109752	A	109701	A	109948	G	109335	G	109195	ndhF	Genic
1716	112303	A	109744	A	109782	G	109822	G	110418	A	109799	A	109748	A	109995	A	109382	G	109242	ndhF	Genic
1717	112332	C	109773	C	109811	C	109851	C	110447	C	109828	C	109777	T	110024	C	109411	C	109271	ndhF	Genic
1718	112364	G	109805	G	109843	A	109883	A	110479	G	109860	G	109809	G	110056	A	109443	A	109303	ndhF	Genic
1719	112403	G	109844	G	109882	G	109922	G	110518	G	109899	G	109848	G	110095	A	109482	G	109342	ndhF	Genic
1720	112511	G	109952	G	109990	G	110030	A	110626	G	110007	G	109956	G	110203	G	109590	G	109450	ndhF	Genic
1721	112517	C	109958	C	109996	C	110036	T	110632	C	110013	C	109962	C	110209	C	109596	C	109456	ndhF	Genic
1722	112541	A	109982	A	110020	G	110060	G	110656	G	110037	A	109986	G	110233	G	109620	G	109480	ndhF	Genic
1723	112547	A	109988	A	110026	A	110066	A	110662	A	110043	A	109992	A	110239	A	109626	G	109486	ndhF	Genic
1724	112559	A	110000	A	110038	G	110078	A	110674	A	110055	A	110004	A	110251	A	109638	C	109498	ndhF	Genic
1725	112619	G	110060	G	110098	A	110138	A	110734	G	110115	G	110064	G	110311	A	109698	A	109558	ndhF	Genic
1726	112646	A	110087	A	110125	A	110165	A	110761	A	110142	A	110091	A	110338	A	109725	C	109585	ndhF	Genic
1727	112651	T	110092	G	110130	T	110170	T	110766	T	110147	T	110096	T	110343	T	109730	T	109590	ndhF	Genic
1728	112775	C	110216	C	110254	C	110294	C	110890	T	110271	C	110220	C	110467	C	109854	C	109714	ndhF	Genic
1729	112820	T	110261	T	110299	C	110339	C	110935	T	110316	T	110265	T	110512	C	109899	C	109759	ndhF	Genic
1730	112835	A	110276	A	110314	G	110354	A	110950	A	110331	A	110280	A	110527	A	109914	A	109774	ndhF	Genic
1731	112856	G	110297	G	110335	G	110375	G	110971	G	110352	G	110301	G	110548	T	109935	G	109795	ndhF	Genic
1732	112916	A	110357	A	110395	A	110435	C	111031	A	110412	A	110361	A	110608	A	109995	A	109855	ndhF	Genic
1733	113054	A	110495	A	110533	A	110573	A	111169	A	110550	A	110499	G	110746	A	110133	A	109993	ndhF	Genic
1734	113099	C	110540	C	110578	C	110618	C	111214	C	110595	C	110544	C	110791	C	110178	T	110038	ndhF	Genic
1735	113184	G	110625	G	110663	G	110703	G	111299	G	110680	G	110629	G	110876	G	110263	A	110123	ndhF	Genic
1736	113201	T	110642	T	110680	C	110720	C	111316	T	110697	T	110646	C	110893	C	110280	C	110140	ndhF	Genic
1737	113210	A	110651	A	110689	A	110729	A	111325	A	110706	A	110655	A	110902	C	110289	A	110149	ndhF	Genic
1738	113239	G	110680	G	110718	A	110758	A	111354	G	110735	G	110684	G	110931	A	110318	A	110178	ndhF	Genic
1739	113326	C	110765	C	110803	A	110843	A	111441	C	110820	C	110769	C	111016	A	110403	A	110263	ndhF~rpl32	Intergenic
1740	113358	G	110797	G	110835	G	110875	G	111473	G	110852	G	110801	G	111048	G	110435	C	110295	ndhF~rpl32	Intergenic
1741	113391	T	110830	T	110867	T	110901	T	111502	T	110883	T	110833	A	111077	T	110465	T	110325	ndhF~rpl32	Intergenic
1742	113403	A	110842	A	110879	C	110913	C	111514	A	110895	A	110845	A	111089	C	110477	C	110337	ndhF~rpl32	Intergenic
1743	113446	T	110884	T	110921	T	110955	T	111556	T	110937	T	110887	T	111131	G	110520	T	110379	ndhF~rpl32	Intergenic
1744	113462	T	110900	T	110937	G	110971	G	111572	T	110953	T	110903	T	111147	G	110536	G	110395	ndhF~rpl32	Intergenic
1745	113481	T	110917	T	110954	T	110988	T	111589	T	110971	T	110920	G	111166	T	110553	T	110412	ndhF~rpl32	Intergenic
1746	113510	T	110945	T	110982	T	111016	T	111617	T	110999	T	110948	T	111195	G	110581	T	110440	ndhF~rpl32	Intergenic
1747	113546	A	110966	A	111003	A	111037	A	111638	A	111020	A	110969	A	111217	A	110616	C	110461	ndhF~rpl32	Intergenic
1748	113576	A	110995	A	111032	C	111066	A	111667	A	111050	A	110998	A	111246	A	110645	A	110490	ndhF~rpl32	Intergenic
1749	113599	T	111018	T	111055	G	111089	G	111690	T	111073	T	111021	T	111269	G	110668	T	110513	ndhF~rpl32	Intergenic
1750	113620	A	111039	A	111076	T	111110	T	111711	A	111094	A	111042	A	111290	T	110689	T	110534	ndhF~rpl32	Intergenic
1751	113638	G	111057	G	111094	G	111128	G	111729	G	111112	G	111060	G	111308	A	110707	G	110552	ndhF~rpl32	Intergenic
1752	113655	C	111074	C	111111	C	111145	T	111746	C	111129	C	111077	C	111325	C	110724	C	110569	ndhF~rpl32	Intergenic
1753	113660	C	111079	C	111116	T	111150	T	111751	C	111134	C	111082	C	111330	T	110729	C	110574	ndhF~rpl32	Intergenic
1754	113788	A	111207	A	111244	A	111278	A	111879	A	111262	A	111210	A	111458	C	110857	A	110702	rpl32	Genic
1755	113833	G	111252	G	111289	G	111323	A	111924	G	111307	G	111255	G	111503	G	110902	G	110747	rpl32	Genic
1756	113877	T	111296	T	111333	T	111367	C	111968	T	111351	T	111299	T	111547	T	110946	T	110791	rpl32	Genic
1757	113901	A	111320	A	111357	A	111391	A	111992	A	111375	A	111323	C	111571	A	110970	A	110815	rpl32~trnL-UAG	Intergenic
1758	113910	T	111329	T	111366	T	111400	T	112001	T	111384	T	111332	C	111580	T	110979	T	110824	rpl32~trnL-UAG	Intergenic
1759	114017	G	111436	G	111473	G	111439	G	112040	G	111491	G	111439	G	111681	A	111018	G	110863	rpl32~trnL-UAG	Intergenic
1760	114035	G	111454	G	111491	T	111457	T	112058	G	111509	G	111457	T	111699	T	111036	T	110881	rpl32~trnL-UAG	Intergenic
1761	114053	A	111472	A	111509	G	111475	G	112076	A	111527	A	111475	A	111717	G	111054	G	110899	rpl32~trnL-UAG	Intergenic
1762	114078	C	111497	C	111534	C	111500	C	112101	C	111552	C	111500	C	111742	A	111079	C	110924	rpl32~trnL-UAG	Intergenic
1763	114102	T	111521	T	111558	A	111524	T	112125	T	111576	T	111524	T	111766	A	111103	T	110948	rpl32~trnL-UAG	Intergenic
1764	114129	A	111534	A	111571	A	111537	T	112138	A	111589	A	111537	A	111779	A	111116	A	110975	rpl32~trnL-UAG	Intergenic
1765	114193	A	111598	A	111635	G	111601	G	112202	A	111653	A	111601	G	111843	G	111171	G	111039	rpl32~trnL-UAG	Intergenic
1766	114207	A	111611	A	111648	A	111615	A	112215	A	111666	A	111614	A	111856	C	111184	A	111052	rpl32~trnL-UAG	Intergenic
1767	114211	A	111615	A	111652	A	111619	A	112219	A	111670	C	111618	A	111860	A	111188	A	111056	rpl32~trnL-UAG	Intergenic
1768	114233	A	111637	A	111674	A	111641	A	112241	A	111692	A	111640	A	111882	C	111210	A	111078	rpl32~trnL-UAG	Intergenic
1769	114239	G	111643	G	111680	A	111647	G	112247	G	111698	G	111646	G	111888	G	111216	G	111084	rpl32~trnL-UAG	Intergenic
1770	114243	C	111647	C	111684	C	111651	C	112251	C	111702	C	111650	C	111892	C	111220	T	111088	rpl32~trnL-UAG	Intergenic
1771	114248	G	111652	G	111689	A	111656	A	112256	G	111707	G	111655	G	111897	A	111225	A	111093	rpl32~trnL-UAG	Intergenic
1772	114259	A	111663	A	111700	A	111667	T	112267	A	111718	A	111666	A	111908	A	111236	A	111104	rpl32~trnL-UAG	Intergenic
1773	114286	T	111690	T	111727	C	111694	C	112294	C	111745	T	111693	C	111935	C	111263	C	111131	rpl32~trnL-UAG	Intergenic
1774	114293	G	111697	G	111734	T	111701	T	112301	G	111752	G	111700	T	111942	T	111270	T	111138	rpl32~trnL-UAG	Intergenic
1775	114364	A	111726	A	111763	A	111752	A	112352	A	111815	A	111729	A	112004	T	111323	A	111189	rpl32~trnL-UAG	Intergenic
1776	114371	C	111733	C	111770	C	111759	C	112359	C	111822	C	111736	C	112011	T	111330	C	111196	rpl32~trnL-UAG	Intergenic
1777	114388	A	111744	A	111781	G	111776	A	112376	A	111833	A	111747	A	112022	A	111345	A	111213	rpl32~trnL-UAG	Intergenic
1778	114393	T	111749	T	111786	G	111781	G	112381	T	111838	T	111752	T	112027	G	111350	T	111218	rpl32~trnL-UAG	Intergenic
1779	114399	T	111755	T	111792	T	111787	G	112387	T	111844	T	111758	T	112033	T	111356	T	111224	rpl32~trnL-UAG	Intergenic
1780	114412	C	111768	C	111805	C	111800	T	112400	C	111857	C	111771	C	112037	C	111369	C	111237	rpl32~trnL-UAG	Intergenic
1781	114416	C	111772	C	111809	T	111804	C	112404	C	111861	C	111775	C	112041	C	111373	C	111241	rpl32~trnL-UAG	Intergenic
1782	114489	C	111845	C	111882	T	111870	C	112470	C	111934	C	111848	C	112114	C	111400	C	111307	rpl32~trnL-UAG	Intergenic
1783	114499	G	111855	G	111892	G	111880	G	112480	G	111944	G	111858	G	112124	G	111410	T	111317	rpl32~trnL-UAG	Intergenic
1784	114501	C	111857	T	111894	T	111882	T	112482	T	111946	T	111860	T	112126	T	111412	T	111319	rpl32~trnL-UAG	Intergenic
1785	114520	C	111876	C	111913	T	111901	C	112501	C	111965	C	111879	C	112145	C	111431	C	111338	rpl32~trnL-UAG	Intergenic
1786	114547	A	111902	A	111939	C	111927	C	112527	A	111991	A	111905	A	112171	C	111457	A	111365	rpl32~trnL-UAG	Intergenic
1787	114583	C	111937	C	111974	T	111963	T	112563	C	112026	C	111940	C	112206	T	111493	C	111400	rpl32~trnL-UAG	Intergenic
1788	114755	A	112108	A	112145	A	112135	A	112734	A	112197	A	112111	A	112377	G	111664	A	111571	trnL-UAG~ccsA	Intergenic
1789	114762	G	112115	G	112152	G	112142	G	112741	G	112204	G	112118	G	112384	A	111671	G	111578	trnL-UAG~ccsA	Intergenic
1790	114790	C	112137	C	112174	C	112164	T	112763	C	112226	C	112140	C	112406	C	111699	C	111600	trnL-UAG~ccsA	Intergenic
1791	114798	T	112145	T	112182	T	112172	T	112771	T	112234	T	112148	T	112414	G	111707	T	111608	trnL-UAG~ccsA	Intergenic
1792	114923	C	112270	C	112307	C	112297	C	112896	C	112359	C	112273	C	112539	C	111831	T	111733	ccsA	Genic
1793	114936	G	112283	G	112320	A	112310	A	112909	G	112372	G	112286	G	112552	A	111844	A	111746	ccsA	Genic
1794	114942	G	112289	G	112326	G	112316	G	112915	G	112378	G	112292	G	112558	G	111850	A	111752	ccsA	Genic
1795	115153	T	112500	T	112537	T	112527	T	113126	T	112589	T	112503	T	112769	G	112061	T	111963	ccsA	Genic
1796	115156	C	112503	C	112540	C	112530	C	113129	C	112592	C	112506	C	112772	T	112064	C	111966	ccsA	Genic
1797	115204	T	112551	T	112588	C	112578	T	113177	T	112640	T	112554	T	112820	T	112112	T	112014	ccsA	Genic
1798	115303	C	112650	C	112687	C	112677	C	113276	C	112739	C	112653	C	112919	T	112211	C	112113	ccsA	Genic
1799	115342	G	112689	G	112726	T	112716	G	113315	G	112778	G	112692	G	112958	G	112250	G	112152	ccsA	Genic
1800	115372	A	112719	A	112756	A	112746	A	113345	A	112808	A	112722	A	112988	C	112280	A	112182	ccsA	Genic
1801	115391	G	112738	G	112775	G	112765	G	113364	G	112827	G	112741	G	113007	G	112299	A	112201	ccsA	Genic
1802	115484	G	112831	G	112868	A	112858	G	113457	G	112920	G	112834	G	113100	G	112392	G	112294	ccsA	Genic
1803	115552	A	112899	A	112936	A	112926	A	113525	A	112988	A	112902	A	113168	A	112460	C	112362	ccsA	Genic
1804	115673	G	113020	G	113057	G	113047	A	113646	G	113109	G	113023	G	113289	G	112581	G	112483	ccsA	Genic
1805	115709	C	113056	C	113093	C	113083	T	113682	C	113145	C	113059	C	113325	C	112617	C	112519	ccsA	Genic
1806	115785	C	113132	C	113169	T	113159	C	113758	C	113221	C	113135	C	113401	C	112693	C	112595	ccsA	Genic
1807	115825	T	113172	T	113209	C	113199	C	113798	C	113261	T	113175	C	113441	C	112733	C	112635	ccsA~ndhD	Intergenic
1808	115852	T	113199	T	113236	C	113226	C	113825	T	113288	T	113202	T	113468	C	112760	C	112662	ccsA~ndhD	Intergenic
1809	115858	T	113205	T	113242	G	113232	G	113831	T	113294	T	113208	G	113474	T	112766	T	112668	ccsA~ndhD	Intergenic
1810	115860	T	113207	T	113244	C	113234	C	113833	C	113296	T	113210	T	113476	T	112768	T	112670	ccsA~ndhD	Intergenic
1811	115866	G	113213	G	113250	A	113240	A	113839	A	113302	G	113216	G	113482	G	112774	G	112676	ccsA~ndhD	Intergenic
1812	115868	G	113215	G	113252	A	113242	A	113841	A	113304	G	113218	A	113484	G	112776	G	112678	ccsA~ndhD	Intergenic
1813	115870	C	113217	C	113254	C	113244	A	113843	A	113306	C	113220	C	113486	C	112778	C	112680	ccsA~ndhD	Intergenic
1814	115876	A	113223	A	113260	G	113250	G	113849	A	113312	A	113226	G	113492	G	112784	G	112686	ccsA~ndhD	Intergenic
1815	115879	C	113226	C	113263	C	113253	C	113852	C	113315	T	113229	C	113495	C	112787	C	112689	ccsA~ndhD	Intergenic
1816	115905	A	113252	A	113289	A	113279	A	113878	A	113341	A	113255	C	113521	A	112813	A	112715	ccsA~ndhD	Intergenic
1817	115919	T	113266	T	113303	C	113293	C	113892	T	113355	T	113269	C	113535	C	112827	C	112729	ccsA~ndhD	Intergenic
1818	115944	T	113291	T	113328	T	113318	T	113917	T	113380	T	113294	T	113560	T	112852	C	112754	ccsA~ndhD	Intergenic
1819	116000	T	113347	T	113384	T	113372	T	113971	T	113436	T	113350	G	113614	T	112906	T	112808	ndhD	Genic
1820	116108	A	113455	A	113492	A	113480	C	114079	A	113544	A	113458	A	113722	A	113014	A	112916	ndhD	Genic
1821	116252	G	113599	G	113636	G	113624	A	114223	G	113688	G	113602	G	113866	G	113158	G	113060	ndhD	Genic
1822	116270	T	113617	T	113654	T	113642	T	114241	T	113706	T	113620	G	113884	T	113176	T	113078	ndhD	Genic
1823	116297	A	113644	A	113681	C	113669	C	114268	A	113733	A	113647	A	113911	C	113203	C	113105	ndhD	Genic
1824	116360	C	113707	C	113744	C	113732	G	114331	C	113796	C	113710	C	113974	C	113266	C	113168	ndhD	Genic
1825	116407	G	113754	G	113791	T	113779	T	114378	G	113843	G	113757	G	114021	T	113313	T	113215	ndhD	Genic
1826	116444	A	113791	A	113828	A	113816	A	114415	A	113880	A	113794	A	114058	A	113350	G	113252	ndhD	Genic
1827	116562	T	113909	T	113946	C	113934	C	114533	T	113998	T	113912	T	114176	C	113468	T	113370	ndhD	Genic
1828	116672	C	114019	C	114056	C	114044	C	114643	C	114108	C	114022	C	114286	C	113578	T	113480	ndhD	Genic
1829	116681	C	114028	C	114065	C	114053	C	114652	C	114117	C	114031	C	114295	C	113587	T	113489	ndhD	Genic
1830	116831	G	114178	G	114215	G	114203	T	114802	G	114267	G	114181	G	114445	G	113737	G	113639	ndhD	Genic
1831	116836	T	114183	T	114220	T	114208	T	114807	T	114272	T	114186	T	114450	G	113742	T	113644	ndhD	Genic
1832	116891	G	114238	G	114275	C	114263	C	114862	G	114327	G	114241	A	114505	C	113797	C	113699	ndhD	Genic
1833	116898	G	114245	G	114282	A	114270	A	114869	G	114334	G	114248	G	114512	A	113804	A	113706	ndhD	Genic
1834	116905	C	114252	C	114289	C	114277	T	114876	C	114341	C	114255	C	114519	C	113811	C	113713	ndhD	Genic
1835	116945	A	114292	A	114329	G	114317	G	114916	A	114381	A	114295	A	114559	A	113851	A	113753	ndhD	Genic
1836	117154	G	114501	G	114538	A	114526	A	115125	G	114590	G	114504	G	114768	A	114060	A	113962	ndhD	Genic
1837	117221	A	114568	A	114605	G	114593	A	115192	A	114657	A	114571	A	114835	A	114127	A	114029	ndhD	Genic
1838	117317	G	114664	G	114701	G	114689	G	115288	G	114753	G	114667	G	114931	G	114223	A	114125	ndhD	Genic
1839	117349	A	114696	A	114733	T	114721	A	115320	A	114785	A	114699	A	114963	A	114255	A	114157	ndhD	Genic
1840	117373	G	114720	G	114757	G	114745	G	115344	G	114809	G	114723	T	114987	G	114279	G	114181	ndhD	Genic
1841	117377	C	114724	C	114761	C	114749	C	115348	C	114813	C	114727	C	114991	T	114283	C	114185	ndhD	Genic
1842	117386	C	114733	C	114770	C	114758	C	115357	C	114822	C	114736	C	115000	T	114292	C	114194	ndhD	Genic
1843	117389	C	114736	T	114773	C	114761	C	115360	C	114825	C	114739	C	115003	C	114295	C	114197	ndhD	Genic
1844	117493	C	114840	C	114877	C	114865	C	115464	C	114929	C	114843	T	115107	C	114399	C	114301	ndhD~psaC	Intergenic
1845	117521	T	114868	T	114905	T	114893	A	115492	T	114957	T	114871	T	115135	T	114427	T	114329	ndhD~psaC	Intergenic
1846	117526	T	114873	T	114910	T	114898	A	115497	T	114962	T	114876	T	115140	T	114432	T	114334	ndhD~psaC	Intergenic
1847	117534	T	114881	T	114918	T	114906	A	115505	T	114970	T	114884	T	115148	T	114440	T	114342	ndhD~psaC	Intergenic
1848	117542	T	114889	T	114926	T	114914	C	115513	T	114978	T	114892	T	115156	T	114448	T	114350	ndhD~psaC	Intergenic
1849	117571	A	114918	A	114955	A	114943	A	115542	C	115007	A	114921	A	115185	A	114477	A	114379	ndhD~psaC	Intergenic
1850	117584	G	114931	G	114968	G	114956	G	115555	G	115020	G	114934	G	115198	G	114490	A	114392	ndhD~psaC	Intergenic
1851	117785	G	115132	G	115169	A	115157	A	115756	G	115221	G	115135	G	115399	A	114691	A	114593	psaC	Genic
1852	117858	A	115205	A	115242	A	115230	A	115829	A	115294	A	115208	A	115472	C	114764	A	114666	psaC~ndhE	Intergenic
1853	117890	G	115237	G	115274	G	115262	G	115861	G	115326	G	115240	G	115504	G	114796	T	114698	psaC~ndhE	Intergenic
1854	117970	A	115317	A	115354	A	115342	A	115941	A	115406	A	115320	A	115584	G	114876	A	114778	psaC~ndhE	Intergenic
1855	117979	A	115326	A	115363	T	115351	A	115950	A	115415	A	115329	A	115593	A	114885	A	114787	psaC~ndhE	Intergenic
1856	118016	T	115363	T	115400	T	115388	T	115987	T	115452	T	115366	T	115630	T	114922	C	114824	psaC~ndhE	Intergenic
1857	118022	G	115369	G	115406	G	115394	A	115993	G	115458	G	115372	G	115636	G	114928	G	114830	psaC~ndhE	Intergenic
1858	118087	C	115429	C	115466	C	115459	C	116053	C	115518	C	115432	C	115696	A	114988	C	114890	psaC~ndhE	Intergenic
1859	118153	C	115495	C	115532	T	115525	T	116119	C	115584	C	115498	C	115762	T	115054	T	114956	psaC~ndhE	Intergenic
1860	118237	G	115579	G	115616	G	115609	G	116203	G	115668	G	115582	A	115846	G	115138	G	115025	psaC~ndhE	Intergenic
1861	118342	T	115684	T	115721	C	115714	C	116308	T	115773	T	115687	C	115951	C	115243	C	115130	ndhE	Genic
1862	118345	C	115687	C	115724	T	115717	C	116311	C	115776	C	115690	C	115954	C	115246	C	115133	ndhE	Genic
1863	118367	T	115709	T	115746	T	115739	G	116333	T	115798	T	115712	T	115976	T	115268	T	115155	ndhE	Genic
1864	118544	T	115886	T	115923	C	115916	C	116510	T	115975	T	115889	T	116153	C	115445	C	115332	ndhE	Genic
1865	118611	G	115935	G	115990	G	115965	G	116559	G	116024	G	115938	G	116202	G	115494	A	115381	ndhE~ndhG	Intergenic
1866	118699	C	116023	C	116078	T	116053	T	116647	C	116112	C	116026	C	116290	T	115582	T	115469	ndhE~ndhG	Intergenic
1867	118738	A	116062	A	116117	C	116092	A	116686	A	116151	A	116065	A	116329	A	115621	A	115508	ndhE~ndhG	Intergenic
1868	118750	A	116074	A	116129	A	116104	A	116698	A	116163	A	116077	A	116341	T	115633	A	115520	ndhE~ndhG	Intergenic
1869	118760	T	116084	T	116139	T	116114	T	116708	T	116173	T	116087	T	116351	T	115643	G	115530	ndhE~ndhG	Intergenic
1870	118869	C	116193	C	116248	T	116223	T	116817	C	116282	C	116196	C	116460	T	115752	C	115639	ndhG	Genic
1871	118899	C	116223	C	116278	C	116253	C	116847	T	116312	C	116226	C	116490	C	115782	C	115669	ndhG	Genic
1872	118956	C	116280	C	116335	T	116310	T	116904	C	116369	C	116283	C	116547	T	115839	T	115726	ndhG	Genic
1873	118973	G	116297	G	116352	G	116327	A	116921	G	116386	G	116300	G	116564	G	115856	G	115743	ndhG	Genic
1874	118999	T	116309	T	116364	T	116339	A	116933	T	116398	T	116312	T	116576	T	115882	T	115764	ndhG	Genic
1875	119007	C	116317	C	116372	C	116347	C	116941	C	116406	C	116320	C	116584	C	115890	T	115772	ndhG	Genic
1876	119024	C	116334	C	116389	C	116364	T	116958	C	116423	C	116337	C	116601	C	115907	C	115789	ndhG	Genic
1877	119027	A	116337	A	116392	A	116367	A	116961	A	116426	A	116340	A	116604	G	115910	A	115792	ndhG	Genic
1878	119046	T	116356	T	116411	T	116386	C	116980	T	116445	T	116359	T	116623	C	115929	C	115811	ndhG	Genic
1879	119096	G	116406	G	116461	G	116436	G	117030	G	116495	G	116409	G	116673	T	115979	G	115861	ndhG	Genic
1880	119151	T	116461	T	116516	A	116491	T	117085	T	116550	T	116464	T	116728	T	116034	T	115916	ndhG	Genic
1881	119210	G	116520	G	116575	G	116550	G	117144	G	116609	G	116523	G	116787	A	116093	G	115975	ndhG	Genic
1882	119252	C	116562	C	116617	C	116592	C	117186	C	116651	C	116565	C	116829	T	116135	C	116017	ndhG	Genic
1883	119332	G	116642	G	116697	G	116672	G	117266	G	116731	G	116645	G	116909	G	116215	T	116097	ndhG~ndhI	Intergenic
1884	119389	A	116699	A	116754	A	116728	A	117318	A	116788	A	116702	A	116962	C	116271	A	116149	ndhG~ndhI	Intergenic
1885	119400	C	116710	C	116765	T	116739	T	117329	C	116799	C	116713	C	116973	T	116282	T	116160	ndhG~ndhI	Intergenic
1886	119548	G	116857	G	116912	G	116885	G	117474	G	116946	G	116860	A	117120	G	116428	G	116228	ndhG~ndhI	Intergenic
1887	119592	C	116901	C	116956	C	116929	C	117518	C	116990	C	116904	C	117164	C	116472	T	116271	ndhG~ndhI	Intergenic
1888	119670	G	116976	G	117031	G	116973	C	117593	G	117065	G	116979	G	117239	G	116546	G	116349	ndhG~ndhI	Intergenic
1889	119691	G	116996	G	117051	G	116993	G	117613	G	117085	G	116999	G	117259	G	116567	T	116369	ndhG~ndhI	Intergenic
1890	119730	C	117035	C	117090	C	117032	A	117652	C	117124	C	117038	C	117298	C	116606	C	116408	ndhI	Genic
1891	119733	G	117038	G	117093	A	117035	A	117655	G	117127	G	117041	T	117301	A	116609	A	116411	ndhI	Genic
1892	119741	C	117046	C	117101	C	117043	C	117663	T	117135	C	117049	C	117309	C	116617	C	116419	ndhI	Genic
1893	119796	C	117101	C	117156	T	117098	C	117718	C	117190	C	117104	C	117364	C	116672	C	116474	ndhI	Genic
1894	119821	T	117126	T	117181	C	117123	C	117743	T	117215	T	117129	C	117389	C	116697	C	116499	ndhI	Genic
1895	119863	A	117168	A	117223	A	117165	A	117785	A	117257	A	117171	A	117431	C	116739	A	116541	ndhI	Genic
1896	119926	A	117231	A	117286	A	117228	A	117848	A	117320	A	117234	G	117494	A	116802	A	116604	ndhI	Genic
1897	119949	C	117254	C	117309	T	117251	T	117871	C	117343	C	117257	C	117517	T	116825	T	116627	ndhI	Genic
1898	119955	T	117260	T	117315	T	117257	T	117877	T	117349	T	117263	C	117523	T	116831	T	116633	ndhI	Genic
1899	119957	T	117262	T	117317	T	117259	A	117879	T	117351	T	117265	T	117525	T	116833	T	116635	ndhI	Genic
1900	119965	C	117270	C	117325	C	117267	C	117887	C	117359	C	117273	C	117533	C	116841	A	116643	ndhI	Genic
1901	120004	A	117309	A	117364	A	117306	G	117926	A	117398	A	117312	A	117572	A	116880	A	116682	ndhI	Genic
1902	120025	A	117330	A	117385	G	117327	G	117947	A	117419	A	117333	G	117593	G	116901	G	116703	ndhI	Genic
1903	120124	C	117429	C	117484	T	117426	C	118046	C	117518	C	117432	C	117692	C	117000	C	116802	ndhI	Genic
1904	120150	C	117455	C	117510	C	117452	A	118072	C	117544	C	117458	C	117718	C	117026	C	116828	ndhI	Genic
1905	120305	G	117610	G	117665	A	117607	G	118227	G	117699	G	117613	G	117873	G	117181	G	116983	ndhI~ndhA	Intergenic
1906	120340	G	117645	G	117700	G	117642	G	118262	G	117734	G	117648	A	117908	G	117216	G	117018	ndhA	Genic
1907	120518	C	117823	C	117878	T	117820	T	118440	C	117912	C	117826	C	118086	T	117394	T	117196	ndhA	Genic
1908	120541	G	117846	G	117901	C	117843	C	118463	G	117935	G	117849	G	118109	C	117417	C	117219	ndhA	Genic
1909	120565	C	117870	C	117925	C	117867	C	118487	C	117959	C	117873	C	118133	C	117441	T	117243	ndhA	Genic
1910	120590	C	117895	C	117950	C	117892	C	118512	C	117984	C	117898	C	118158	A	117466	C	117268	ndhA	Genic
1911	120772	T	118077	T	118132	G	118074	G	118694	T	118166	G	118080	T	118340	T	117648	G	117450	ndhA	Genic
1912	120779	G	118084	G	118139	G	118081	G	118701	G	118173	G	118087	G	118347	T	117655	G	117457	ndhA	Genic
1913	120785	C	118090	C	118145	T	118087	C	118707	C	118179	C	118093	C	118353	C	117661	C	117463	ndhA	Genic
1914	120869	C	118174	C	118229	T	118171	C	118791	C	118263	C	118177	C	118437	C	117745	C	117547	ndhA	Genic
1915	120930	G	118235	G	118290	A	118232	A	118852	G	118324	G	118238	G	118498	A	117806	A	117608	ndhA~ndhA	Intergenic
1916	120934	A	118239	A	118294	C	118236	C	118856	A	118328	A	118242	C	118502	C	117810	C	117612	ndhA~ndhA	Intergenic
1917	120960	G	118265	G	118320	G	118262	G	118882	G	118354	G	118268	G	118528	A	117836	G	117638	ndhA~ndhA	Intergenic
1918	121050	C	118355	C	118410	C	118352	C	118972	C	118444	C	118358	C	118561	T	117926	C	117728	ndhA~ndhA	Intergenic
1919	121088	C	118393	C	118448	C	118390	C	119010	C	118482	C	118396	C	118599	T	117964	C	117766	ndhA~ndhA	Intergenic
1920	121131	T	118434	T	118489	T	118431	A	119051	T	118523	T	118437	T	118642	T	118005	T	117807	ndhA~ndhA	Intergenic
1921	121154	C	118457	C	118512	A	118454	C	119074	C	118546	C	118460	C	118665	C	118028	C	117830	ndhA~ndhA	Intergenic
1922	121175	T	118478	T	118533	G	118475	G	119095	T	118567	T	118481	T	118686	G	118049	T	117851	ndhA~ndhA	Intergenic
1923	121227	T	118528	T	118583	A	118526	A	119145	T	118617	T	118532	T	118736	A	118099	A	117901	ndhA~ndhA	Intergenic
1924	121234	C	118535	C	118590	A	118533	C	119152	C	118624	C	118539	C	118743	C	118106	C	117908	ndhA~ndhA	Intergenic
1925	121274	A	118573	A	118628	G	118570	A	119189	A	118662	A	118577	A	118781	A	118143	A	117947	ndhA~ndhA	Intergenic
1926	121292	T	118591	T	118646	T	118588	T	119207	T	118680	T	118595	T	118799	G	118161	G	117965	ndhA~ndhA	Intergenic
1927	121328	A	118627	A	118682	G	118624	G	119243	A	118716	A	118631	A	118835	G	118197	G	118001	ndhA~ndhA	Intergenic
1928	121488	G	118786	G	118841	A	118783	A	119403	G	118875	G	118790	G	118994	A	118356	A	118160	ndhA~ndhA	Intergenic
1929	121570	G	118857	G	118912	G	118854	G	119474	G	118946	G	118861	G	119076	G	118427	A	118231	ndhA~ndhA	Intergenic
1930	121585	G	118871	G	118926	G	118869	G	119489	G	118960	G	118875	G	119090	T	118442	G	118245	ndhA~ndhA	Intergenic
1931	121596	T	118882	T	118937	T	118880	T	119500	T	118971	T	118886	A	119101	T	118453	T	118256	ndhA~ndhA	Intergenic
1932	121618	A	118904	A	118959	A	118902	A	119522	A	118993	A	118908	A	119123	T	118475	A	118278	ndhA~ndhA	Intergenic
1933	121621	A	118907	A	118962	A	118905	C	119525	A	118996	A	118911	A	119126	A	118478	A	118281	ndhA~ndhA	Intergenic
1934	121676	G	118961	G	119016	G	118959	G	119580	G	119049	G	118965	G	119180	A	118532	G	118335	ndhA~ndhA	Intergenic
1935	121758	C	119042	C	119097	C	119041	C	119661	C	119130	C	119046	C	119261	A	118613	A	118416	ndhA~ndhA	Intergenic
1936	121782	C	119066	C	119121	C	119065	C	119685	C	119154	C	119070	C	119285	C	118637	T	118440	ndhA~ndhA	Intergenic
1937	121835	T	119119	T	119174	T	119118	T	119738	T	119207	T	119123	T	119338	T	118690	C	118493	ndhA~ndhA	Intergenic
1938	121860	T	119144	T	119199	T	119143	T	119763	T	119232	T	119148	T	119363	T	118715	G	118518	ndhA~ndhA	Intergenic
1939	121877	C	119161	C	119216	T	119160	T	119780	C	119249	C	119165	C	119380	T	118732	T	118535	ndhA~ndhA	Intergenic
1940	121957	C	119241	C	119296	A	119240	C	119860	C	119329	C	119245	C	119460	C	118812	C	118615	ndhA	Genic
1941	121988	A	119272	A	119327	A	119271	A	119891	A	119360	A	119276	A	119491	C	118843	A	118646	ndhA	Genic
1942	122024	G	119308	G	119363	G	119307	G	119927	G	119396	G	119312	G	119527	G	118879	A	118682	ndhA	Genic
1943	122084	C	119368	C	119423	A	119367	G	119987	C	119456	C	119372	G	119587	G	118939	G	118742	ndhA	Genic
1944	122254	T	119538	T	119593	T	119537	T	120157	T	119626	T	119542	T	119757	T	119109	C	118912	ndhA	Genic
1945	122261	T	119545	T	119600	C	119544	C	120164	T	119633	T	119549	T	119764	C	119116	C	118919	ndhA	Genic
1946	122282	C	119566	C	119621	C	119565	C	120185	C	119654	C	119570	C	119785	T	119137	C	118940	ndhA	Genic
1947	122327	G	119611	G	119666	G	119610	G	120230	G	119699	G	119615	G	119830	A	119182	G	118985	ndhA	Genic
1948	122360	C	119644	C	119699	T	119643	T	120263	C	119732	C	119648	C	119863	T	119215	T	119018	ndhA	Genic
1949	122363	T	119647	T	119702	T	119646	T	120266	T	119735	T	119651	C	119866	T	119218	T	119021	ndhA	Genic
1950	122442	G	119726	G	119781	G	119725	A	120345	G	119814	G	119730	G	119945	A	119297	G	119100	ndhA	Genic
1951	122454	G	119738	G	119793	T	119737	T	120357	G	119826	G	119742	G	119957	T	119309	G	119112	ndhA	Genic
1952	122470	T	119754	T	119809	C	119753	C	120373	T	119842	T	119758	T	119973	C	119325	C	119128	ndhA	Genic
1953	122480	C	119764	C	119819	G	119763	G	120383	C	119852	C	119768	G	119983	G	119335	G	119138	ndhA	Genic
1954	122513	T	119797	T	119852	T	119796	T	120416	T	119885	T	119801	G	120016	T	119368	T	119171	ndhH	Genic
1955	122559	C	119843	C	119898	C	119842	A	120462	C	119931	C	119847	C	120062	C	119414	C	119217	ndhH	Genic
1956	122622	T	119906	T	119961	T	119905	T	120525	T	119994	C	119910	T	120125	T	119477	T	119280	ndhH	Genic
1957	122636	C	119920	C	119975	A	119919	A	120539	C	120008	C	119924	C	120139	A	119491	A	119294	ndhH	Genic
1958	122727	C	120011	C	120066	C	120010	T	120630	C	120099	C	120015	C	120230	C	119582	C	119385	ndhH	Genic
1959	122745	G	120029	G	120084	G	120028	G	120648	G	120117	G	120033	G	120248	G	119600	A	119403	ndhH	Genic
1960	122779	T	120063	T	120118	C	120062	C	120682	C	120151	T	120067	C	120282	C	119634	C	119437	ndhH	Genic
1961	122826	G	120110	G	120165	A	120109	G	120729	G	120198	G	120114	G	120329	G	119681	G	119484	ndhH	Genic
1962	122862	G	120146	G	120201	G	120145	G	120765	G	120234	G	120150	A	120365	G	119717	G	119520	ndhH	Genic
1963	122940	G	120224	G	120279	G	120223	G	120843	G	120312	G	120228	G	120443	A	119795	G	119598	ndhH	Genic
1964	122943	T	120227	T	120282	T	120226	T	120846	T	120315	T	120231	T	120446	T	119798	G	119601	ndhH	Genic
1965	123032	T	120316	T	120371	G	120315	T	120935	T	120404	T	120320	T	120535	T	119887	T	119690	ndhH	Genic
1966	123043	A	120327	A	120382	C	120326	C	120946	A	120415	A	120331	A	120546	C	119898	C	119701	ndhH	Genic
1967	123138	G	120422	G	120477	G	120421	G	121041	G	120510	G	120426	G	120641	G	119993	A	119796	ndhH	Genic
1968	123354	C	120638	C	120693	C	120637	C	121257	C	120726	C	120642	C	120857	T	120209	C	120012	ndhH	Genic
1969	123525	C	120809	C	120864	T	120808	T	121428	C	120897	C	120813	C	121028	T	120380	T	120183	ndhH	Genic
1970	123591	A	120875	A	120930	G	120874	G	121494	A	120963	A	120879	A	121094	G	120446	G	120249	ndhH	Genic
1971	123716	A	121000	A	121055	A	120999	A	121619	A	121088	A	121004	G	121219	A	120571	A	120374	ndhH~rps15	Intergenic
1972	123721	A	121005	A	121060	G	121004	G	121624	A	121093	A	121009	G	121224	G	120576	G	120379	ndhH~rps15	Intergenic
1973	123726	T	121010	T	121065	G	121009	G	121629	T	121098	T	121014	T	121229	G	120581	G	120384	ndhH~rps15	Intergenic
1974	123758	C	121036	C	121091	C	121036	C	121657	C	121125	C	121040	C	121255	A	120613	C	120411	ndhH~rps15	Intergenic
1975	123763	G	121041	G	121096	A	121041	G	121662	G	121130	G	121045	G	121260	G	120618	G	120416	ndhH~rps15	Intergenic
1976	123811	T	121064	T	121119	A	121064	A	121685	T	121153	T	121068	T	121283	A	120641	T	120464	rps15	Genic
1977	123858	T	121111	T	121166	T	121111	T	121732	T	121200	T	121115	G	121330	T	120688	T	120511	rps15	Genic
1978	123869	G	121122	G	121177	G	121122	G	121743	G	121211	G	121126	G	121341	G	120699	A	120522	rps15	Genic
1979	123946	T	121199	T	121254	T	121199	C	121820	T	121288	T	121203	T	121418	C	120776	C	120599	rps15	Genic
1980	123961	G	121214	G	121269	G	121214	G	121835	G	121303	G	121218	G	121433	A	120791	A	120614	rps15	Genic
1981	124011	A	121264	A	121319	A	121264	A	121885	A	121353	A	121268	A	121483	C	120841	A	120664	rps15	Genic
1982	124022	T	121275	T	121330	T	121275	T	121896	T	121364	T	121279	G	121494	T	120852	T	120675	rps15	Genic
1983	124024	T	121277	T	121332	T	121277	C	121898	T	121366	T	121281	T	121496	T	120854	T	120677	rps15	Genic
1984	124026	C	121279	C	121334	C	121279	C	121900	C	121368	C	121283	C	121498	T	120856	C	120679	rps15	Genic
1985	124032	C	121285	C	121340	C	121285	C	121906	T	121374	C	121289	C	121504	C	120862	C	120685	rps15	Genic
1986	124041	G	121294	G	121349	G	121294	G	121915	G	121383	G	121298	G	121513	G	120871	A	120694	rps15	Genic
1987	124054	A	121307	A	121362	G	121307	G	121928	A	121396	A	121311	A	121526	G	120884	G	120707	rps15	Genic
1988	124084	C	121337	C	121392	C	121337	A	121958	C	121426	C	121341	C	121556	C	120913	C	120737	rps15~ycf1	Intergenic
1989	124099	A	121352	A	121407	A	121345	T	121966	A	121441	A	121356	A	121571	A	120927	A	120747	rps15~ycf1	Intergenic
1990	124142	A	121395	A	121450	A	121388	A	121999	A	121483	A	121399	A	121611	G	120970	A	120786	rps15~ycf1	Intergenic
1991	124144	T	121397	T	121452	T	121390	T	122001	T	121485	T	121401	T	121613	A	120972	T	120788	rps15~ycf1	Intergenic
1992	124159	G	121412	G	121467	G	121405	G	122016	G	121500	G	121416	G	121628	C	120987	G	120803	rps15~ycf1	Intergenic
1993	124171	T	121424	T	121479	T	121417	T	122028	T	121512	T	121428	T	121640	C	120999	T	120815	rps15~ycf1	Intergenic
1994	124215	T	121464	T	121519	T	121457	T	122068	T	121552	T	121468	T	121680	G	121043	T	120855	rps15~ycf1	Intergenic
1995	124236	C	121484	C	121539	C	121477	C	122089	C	121572	C	121488	T	121700	C	121063	C	120875	rps15~ycf1	Intergenic
1996	124254	T	121497	T	121557	T	121490	T	122102	A	121586	T	121503	T	121713	T	121076	T	120888	rps15~ycf1	Intergenic
1997	124256	T	121499	T	121559	A	121492	A	122104	G	121588	T	121505	A	121715	A	121078	A	120890	rps15~ycf1	Intergenic
[truncated: 274 more rows]
