# Supplementary material for: Chloroplast genomes of Lilium lancifolium, L. amabile, L. callosum, and L. philadelphicum: Molecular characterization and their use in phylogenetic analysis in the genus Lilium and other allied genera in the order Liliales
Source: PLoS One. 2017 Oct 24;12(10):e0186788. doi: 10.1371/journal.pone.0186788 (PMC5655457; doi:10.1371/journal.pone.0186788)
Supplement: S5 Table — (XLSX) [file pone.0186788.s005.xlsx]

## Sheet: InDel
S5 Table. The indels and their locations in the cp genomes in L. amabile, L. callosum, L. lancifolium and L. philadelphicum.
No.	Aligned Position	Lilium amabile		Lilium callosum		Lilium distichum		Lilium fargesii		Lilium hansonii		Lilium lancifolium		Lilium longiflorum		Lilium philadelphicum		Lilium superbum		Locus	Location
		Nucleotide	True position	Nucleotide	True position	Nucleotide	True position	Nucleotide	True position	Nucleotide	True position	Nucleotide	True position	Nucleotide	True position	Nucleotide	True position	Nucleotide	True position
1	0	AAAAAAAGGGAGCAATATCTTTAGCAAGATACAAAGAT	1	AAAAAAAGGGAGCAATATCTTTAGCAAGATACAAAGAT	1	CCAAAAACAAGGGAGCAATATCTTTGTATCTTGCTAAAGAT	1	AAAAAAGGGAGCAATATCTTTAGCAAGATACAAAGAT	1	AAAAAAAGGGAGCAATATCTTTAGCAAGATACAAAGAT	1	AAAAAAAGGGAGCAATATCTTTAGCAAGATACAAAGAT	1	AAAAAAAGGGAGCAATATCTTTAGCAAGATACAAAGAT	1	AAAAAAGGGAGCAATATCTTTAGCAAGATACAAAGAT	1	C	1	trnH-GUG~psbA	Intergenic
2	44	TGCTC	41	TGCTC	41	TGCTC	44	TGCTC	40	TGCTC	41	TGCTC	41	TGCTC	41	TGCTC	40	TAAGA	4	trnH-GUG~psbA	Intergenic
3	50	ATC	47	ATC	47	ATCG	50	ATCG	46	ATC	47	ATC	47	ATC	47	ATCG	46	AGAC	10	trnH-GUG~psbA	Intergenic
4	80	TAG	76	TAG	76	TGG	80	TGG	76	TAG	76	TAG	76	TGG	76	TGA	76	TGG	40	trnH-GUG~psbA	Intergenic
5	90	A	86	A	86	A	90	A	86	A	86	A	86	A	86	ATCCATTTACAGAATGAAAGTCTTA	86	A	50	psbA	Genic
6	1173	TGG	1145	TGG	1145	TGA	1149	TGA	1145	TGG	1145	TGG	1145	TAG	1145	TGA	1169	TGA	1109	psbA	Genic
7	1227	A	1199	A	1199	ATAAA	1203	A	1199	A	1199	A	1199	A	1199	A	1223	A	1163	psbA~trnK-UUU	Intergenic
8	1246	C	1214	C	1214	C	1222	C	1214	C	1214	C	1214	C	1214	C	1238	CT	1178	psbA~trnK-UUU	Intergenic
9	1335	ATAAATAAT	1302	ATAAATAAT	1302	A	1310	A	1302	ATAAATAAT	1302	ATAAATAAT	1302	ATAAATAAT	1302	A	1326	A	1267	psbA~trnK-UUU	Intergenic
10	1451	TTTCCTTG	1418	TTTCCTTG	1418	TTTCCTTG	1418	T	1410	TTTCCTTG	1418	TTTCCTTG	1418	TTTCTTTG	1418	TTTCCTTG	1434	TTTCCTTG	1375	trnK-UUU~matK	Intergenic
11	1599	C	1566	C	1566	CAATGA	1566	C	1551	C	1566	C	1566	C	1566	C	1582	C	1523	trnK-UUU~matK	Intergenic
12	1684	TA	1646	TA	1646	TA	1651	T	1631	TA	1646	TA	1646	TA	1646	TA	1662	TA	1603	trnK-UUU~matK	Intergenic
13	1691	A	1653	A	1653	AT	1658	AT	1637	A	1653	A	1653	A	1653	AT	1669	A	1610	trnK-UUU~matK	Intergenic
14	1713	T	1674	T	1674	T	1680	TA	1659	T	1674	T	1674	T	1674	T	1691	T	1631	trnK-UUU~matK	Intergenic
15	1723	CTTTTTT	1683	CTTT	1683	CTTTATTT	1689	CTTTATTTA	1669	CTTTT	1683	CTTTTTT	1683	CTTTTT	1683	CTTTTTTTA	1700	CT	1640	trnK-UUU~matK	Intergenic
16	1853	A	1811	A	1808	AAGAAAG	1818	A	1799	A	1809	A	1811	A	1810	A	1830	A	1763	matK	Genic
17	3315	A	3267	A	3264	A	3280	AT	3255	A	3265	A	3267	A	3266	A	3286	A	3219	matK~trnK-UUU	Intergenic
18	3409	GT	3360	GT	3357	G	3373	GT	3349	GT	3358	GT	3360	GT	3359	G	3379	G	3312	matK~trnK-UUU	Intergenic
19	3413	AGA	3364	AGA	3361	AAG	3376	AAG	3353	ATA	3362	AGA	3364	AGA	3363	AAG	3382	AAG	3315	matK~trnK-UUU	Intergenic
20	3478	TATACA	3429	TATACA	3426	T	3441	T	3418	TATACA	3427	TATACA	3429	TATACA	3428	T	3447	TATACA	3380	matK~trnK-UUU	Intergenic
21	3504	AAATTAC	3455	AAATTAC	3452	A	3462	A	3439	AAATTAC	3453	AAATTAC	3455	AAATTAC	3454	A	3468	A	3406	matK~trnK-UUU	Intergenic
22	3637	AT	3588	AT	3585	AT	3589	A	3566	AT	3586	AT	3588	ATT	3587	AT	3595	AT	3533	matK~trnK-UUU	Intergenic
23	3649	TA	3599	TA	3596	T	3600	T	3576	TA	3597	TA	3599	TA	3599	TA	3606	TA	3544	matK~trnK-UUU	Intergenic
24	3713	TCC	3663	TCC	3660	TCT	3663	TCT	3639	TCT	3661	TCC	3663	TCT	3663	TCT	3670	TTT	3608	matK~trnK-UUU	Intergenic
25	3742	T	3692	T	3689	T	3692	T	3668	T	3690	T	3692	TAATTATTCCAATTTTAAGAATA	3692	T	3699	T	3637	matK~trnK-UUU	Intergenic
26	3774	AATTTT	3702	AATTTT	3699	A	3702	AATTTT	3678	AATTTT	3700	AATTTT	3702	AATTTT	3724	AATTTT	3709	AATTTT	3647	matK~trnK-UUU	Intergenic
27	3799	TTTTTG	3727	TTTTTG	3724	TTTTTG	3722	TTTTTG	3703	TTTTTG	3725	TTTTTG	3727	TTTTTG	3749	TTTTTG	3734	T	3672	matK~trnK-UUU	Intergenic
28	3901	A	3829	A	3826	AAT	3824	AAT	3805	A	3827	A	3829	AAT	3851	A	3836	A	3769	matK~trnK-UUU	Intergenic
29	3929	ATAAAT	3855	ATAAAT	3852	A	3852	A	3833	ATAAAT	3853	ATAAAT	3855	ATAAAT	3879	A	3862	A	3795	matK~trnK-UUU	Intergenic
30	3956	ATAAAAA	3882	ATAAAAAA	3879	ATTTT	3874	ATTTT	3855	ATTAAAAA	3880	ATAAA	3882	AATTTTAA	3906	ATTTT	3884	ATTTT	3817	matK~trnK-UUU	Intergenic
31	3964	AAA	3889	AAA	3887	AAT	3879	AAT	3860	AAA	3888	AAA	3887	ATA	3914	AAT	3889	AAT	3822	matK~trnK-UUU	Intergenic
32	4026	CT	3951	CT	3949	C	3941	C	3922	CT	3950	CT	3949	C	3976	C	3951	C	3884	matK~trnK-UUU	Intergenic
33	4152	TCAAAA	4077	TCAA	4075	TAAA	4066	TAAA	4047	TC	4076	TC	4075	TCA	4101	TAAA	4076	TAAA	4009	trnK-UUU~rps16	Intergenic
34	4162	AAAAAAAAA	4087	AAAAAAAAA	4083	ATT	4074	AAAATTTTT	4055	AAAAAAAAA	4082	AAAAAAAAA	4081	AAAAAAAAA	4108	AATTT	4084	ATTT	4017	trnK-UUU~rps16	Intergenic
35	4193	AT	4118	AT	4114	A	4099	A	4086	AT	4113	AT	4112	AT	4139	A	4111	A	4043	trnK-UUU~rps16	Intergenic
36	4228	G	4153	G	4149	G	4133	GT	4120	G	4148	G	4147	G	4174	G	4145	G	4077	trnK-UUU~rps16	Intergenic
37	4305	A	4229	A	4225	AAATAAATTCTCAT	4209	AAATAAATTCTCATTT	4197	A	4224	A	4223	A	4250	AAATAAATTCTCAT	4221	AAATAAATTCTCA	4153	trnK-UUU~rps16	Intergenic
38	4332	T	4241	T	4237	TA	4234	T	4224	T	4236	T	4235	T	4262	TA	4246	TA	4177	trnK-UUU~rps16	Intergenic
39	4342	T	4250	T	4246	T	4244	T	4233	T	4245	T	4244	T	4271	TA	4256	T	4187	trnK-UUU~rps16	Intergenic
40	4382	ATTTTTTTTTTT	4289	ATTTTTTTTTTTTT	4285	ATTTTTT	4283	ATTTTTTTTTTTTTT	4272	ATTTT	4284	ATTTTTTTTT	4283	ATTTTT	4310	ATTTTTTTTTTT	4296	A	4226	trnK-UUU~rps16	Intergenic
41	4424	A	4328	A	4326	A	4317	AT	4314	A	4316	A	4320	A	4343	A	4335	A	4254	trnK-UUU~rps16	Intergenic
42	4449	TAAGGTGACT	4352	TAAGGTGACT	4350	TAAGGTGACT	4341	T	4339	TAAGGTGACT	4340	TAAGGTGACT	4344	TAAGGTGACT	4367	T	4359	TAAGGTGACT	4278	trnK-UUU~rps16	Intergenic
43	4474	GA	4377	GA	4375	GA	4366	G	4355	GA	4365	GA	4369	GA	4392	GAA	4375	GAA	4303	trnK-UUU~rps16	Intergenic
44	4518	T	4420	T	4418	T	4409	T	4397	T	4408	T	4412	T	4435	TTTATC	4419	T	4347	trnK-UUU~rps16	Intergenic
45	4638	T	4535	T	4533	T	4524	T	4512	T	4523	T	4527	TAAGTAA	4550	T	4539	T	4462	trnK-UUU~rps16	Intergenic
46	4655	ATA	4546	ATA	4544	AGA	4535	ATA	4523	ATA	4534	ATA	4538	ATC	4567	ATC	4550	AGA	4473	trnK-UUU~rps16	Intergenic
47	4771	CACAATA	4662	CACAATA	4660	C	4651	C	4639	C	4650	CACAATA	4654	CACAATA	4683	C	4666	C	4589	trnK-UUU~rps16	Intergenic
48	4812	CA	4703	CA	4701	C	4686	CAAAAA	4674	CA	4685	CA	4695	CA	4724	CA	4701	C	4624	trnK-UUU~rps16	Intergenic
49	4841	G	4728	G	4726	G	4710	GAGAAATAATTATACAA	4703	G	4710	G	4720	G	4749	G	4726	G	4648	trnK-UUU~rps16	Intergenic
50	4871	CAAAGAT	4742	CAAAGAT	4740	C	4724	C	4733	CAAAGAT	4724	CAAAGAT	4734	CAAAGAT	4763	C	4740	C	4662	trnK-UUU~rps16	Intergenic
51	4911	CAATTTT	4782	CAATTTT	4780	CAATTTTTTTTT	4758	CAATTTTTTTTTTTTTTTT	4767	CAATTTT	4764	CAATTTT	4774	CAATTTT	4803	CCGTTTTTTTTTTTT	4774	CAA	4696	trnK-UUU~rps16	Intergenic
52	4930	TTTAA	4789	TTTAA	4787	TTGAA	4770	TTTTA	4786	TTTAA	4771	TTTAA	4781	TTTAA	4810	TTTAA	4789	TATTT	4699	trnK-UUU~rps16	Intergenic
53	5190	C	5049	C	5047	C	5030	C	5046	C	5031	C	5041	CCC	5070	C	5049	C	4959	rps16~rps16	Intergenic
54	5242	AATGA	5099	AATGA	5097	AATGA	5080	ATGAT	5096	AATGA	5081	AATGA	5091	AATGA	5122	AATGA	5099	AATGA	5009	rps16~rps16	Intergenic
55	5247	TTCT	5104	TTCT	5102	TTCT	5085	TCTA	5101	TTCT	5086	TTCT	5096	TTCT	5127	TTCT	5104	TTCT	5014	rps16~rps16	Intergenic
56	5477	C	5334	C	5332	C	5315	CA	5331	C	5316	C	5326	C	5357	C	5334	C	5244	rps16~rps16	Intergenic
57	5480	ATTGTTG	5336	ATTGTTG	5334	A	5317	A	5334	A	5318	A	5328	A	5359	A	5336	A	5246	rps16~rps16	Intergenic
58	5621	TTCTTAT	5477	TTCTTAT	5475	TT	5452	TTTTATTAT	5469	TTCTTAT	5453	TTCTTAT	5463	TTTCTTA	5494	TTATTAT	5471	TTCTTAT	5381	rps16~rps16	Intergenic
59	5635	TCTATAGA	5489	TCTATAGA	5487	T	5459	T	5483	TCTATAGA	5465	TCTATAGA	5475	TT	5506	T	5483	T	5393	rps16~rps16	Intergenic
60	5650	A	5504	A	5502	A	5467	AAAAAG	5491	A	5480	A	5490	A	5515	AAAA	5491	A	5401	rps16~rps16	Intergenic
61	5737	C	5586	C	5584	C	5549	C	5578	C	5562	C	5572	C	5597	CT	5576	C	5483	rps16~rps16	Intergenic
62	5804	AAA	5652	AAA	5650	AAT	5615	AAA	5644	AAA	5628	AAA	5638	AAA	5663	AAA	5643	ATA	5549	rps16~rps16	Intergenic
63	5882	T	5730	T	5728	T	5693	T	5722	T	5706	T	5716	TC	5741	T	5721	T	5627	rps16~rps16	Intergenic
64	5910	T	5757	T	5755	TA	5720	T	5749	T	5733	T	5743	T	5769	T	5748	T	5654	rps16~rps16	Intergenic
65	5934	CT	5780	CT	5778	CT	5744	CT	5772	CT	5756	CT	5766	C	5792	CT	5771	CT	5677	rps16~rps16	Intergenic
66	6136	AACTGAT	5982	AACTGAT	5980	AACTGAT	5946	AACTGAT	5974	AACTGAT	5958	AACTGAT	5968	A	5993	AACTGAT	5973	AACTGAT	5879	rps16~trnQ-UUG	Intergenic
67	6245	TATATTATATCTATACATAAAAAAAAAAAAAAAAATTAAAGAATAAATGAGTTTAGTTTGCTTAAGATTTATTTAAATTTTCAACAGATTGTTCGGGACGATCAATCAT	6091	TATATTATATCTATACATAAAAAAAAAAAAAAAATTAAAGAATAAATGAGTTTAGTTTGCTTAAGATTTATTTAAATTTTCAACAGATTGTTCGGGACGATCAATCAT	6089	TATATTATATCTATAAATAGTCTCTATAATATTAAATTATAGAGACTATTTATAGATATAATAATATTTTCCTTTCCTTACTTTCCGGAAAAGTCTTACTCAGGAAGGATCCCTTTTTTAACCCCATATCATATTAATAGAATGAAATACAATACATAAGAATGAAATACAATACATAACAAAAAAAAGAATAAATGAGTTTAGTTTGCTTAAGATTTATTGAAATTTTCAACAGATTGTTCGGGACGATCAATCAT	6055	TATAGATATAATAATATTTTCCTTTCCTTACTTTCCGGAAAAGTCTTACTCAGGAAGGATCCCTTTTTTAACCCCATATCATATTAATAGAATGAAATACAATACATAAGAATGAAATACAATACATAACAAAAAAAGAATAAATGAGTTTAGTTTGCTTAAGATTTATTGAAATTTTCAACAGATTGTTCGGGACGATCAATCAT	6083	TATATTATATCTATACATAAAAAAAAAACAAAATTAAAGAATAAATGAGTTTAGTTTGCTTAAGATTTATTGAAATTTTCAACAGATTGTTCGGGACGATCAATCAT	6067	TATATTATATCTATACATAAAAAAAAAAAAAAAAATTAAAGAATAAATGAGTTTAGTTTGCTTAAGATTTATTTAAATTTTCAACAGATTGTTCGGGACGATCAATCAT	6077	TATATTATATCTATACATAAAAAAATAAATAAATAAAGAATAAATGAGTTTAGTTTGCTTAAGATTTATTGAAATTTTCAACAGATTGTTCGGGACGATCAATCAT	6096	TATATTATATCTATAAATAGTCTCTATAATTTAATATTATAGAGACTATTTATAGATATAATAATATTTTCCTTTCCTTACTTTCCGGAAAAGTCTTACTCAG	6082	TATATTATATCTATAAAATAGTCTCTATAATTTAATATTATAGAGACTATTTATAGATATAATAATATTTTCCTTTCCTTACTTTCCGAAAAAGTCTTACTCAGGAAGGATCCCTTTTTTAACCCCATATCATATTAATAGAATGAAATACAATACATAAGAATGAAATACAATACATAAAAAAAAAAAAAAAAAAGAATAAATGAGTTTAGTTTGCTTAAGATTTATTGAAATTTTCAACAGATTGTTTGGGACGATCAATCAT	5988	rps16~trnQ-UUG	Intergenic
68	6518	C	6208	C	6205	CT	6320	CT	6297	CT	6182	CT	6194	CT	6210	CT	6193	C	6261	rps16~trnQ-UUG	Intergenic
69	6549	CTCAAAGAAAGGGGCTCTAATGAATTCCCAATTCCAGAATAAAATCTATTTTTAATCAAATAAACTATTCCAATGACCCACGAAGGTTGGAAAGTTTATCGATAATATATAGATTTATTGCACT	6238	CTCAAAGAAAGGGGCTCTAATGAATTCCCAATTCCAGAATAAAATCTATTTTTAATCAAATAAACTATTCCAATGACCCACGAAGGTTGGAAAGTTTATCGATAATATATAGATTTATTGCACT	6235	CTCAAAGAAAGGGGCTCTAATGAATTCCCAATTCCAGAATAAAATCTATTTTTAATCAAATAAACTATTCCAATGACCCACGAAGGTTGGAAAGTTTATCGATAATATATAGATTTATTGCACT	6351	CTCAAAGAAAGGGGCTCTAATGAATTCCCAATTCCAGAATAAAATCTATTTTTAATCAAATAAACTATTCCAATGACCCACGAAGGTTGGAAAGTTTATCGATAATATATAGATTTATTGCACT	6328	CTCAAAGAAAGGGGCTCTAATGAATTCCCAATTCCAGAATAAAATCTGTTTTTAATCAAATAAACTATTCCAATGACCCACGAAGGTTGGAAAGTTTATCGATAATATATAGATTTATTGCACT	6213	CTCAAAGAAAGGGGCTCTAATGAATTCCCAATTCCAGAATAAAATCTATTTTTAATCAAATAAACTATTCCAATGACCCACGAAGGTTGGAAAGTTTATCGATAATATATAGATTTATTGCACT	6225	CTCAAAGAAAGGGGCTCTAATGAATTCCCAATTCCAGAATAAAATCTGTTTTTAATCAAATAAACTATTCCAATGACCCACGAAGGTTGGAAAGTTTATCGATAATATATAGATTTATTGCACT	6241	C	6224	CTCAAAGAAAGGGGCTCTAATGAATTCCCAATTCCAGAATAAAATCTATTTTTAATCAAATAAACTATTCCAATGACCCACGAAGGTTGGAAAGTTTATCGATAATATATAGATTTATTGCACT	6291	rps16~trnQ-UUG	Intergenic
70	6709	A	6398	A	6395	AT	6511	A	6488	A	6373	A	6385	A	6401	A	6261	A	6451	rps16~trnQ-UUG	Intergenic
71	6723	A	6411	A	6408	AT	6525	AT	6501	A	6386	A	6398	A	6414	AT	6274	AT	6464	rps16~trnQ-UUG	Intergenic
72	6747	CATTTGACACTTGATTCTGTTTGTAAGAAACCAA	6434	CATTTGACACTTGATTCTGTTTGTAAGAAACCAA	6431	CATTTGACACTTGATTCTGTTTGTAAGAAACCAA	6549	CATTTGACACTTGATTCTGTTTGTAAGAAACC	6525	CATTTGACACTTGATTCTGTTTGTAAGAAACCAA	6409	CATTTGACACTTGATTCTGTTTGTAAGAAACCAA	6421	CATTTGACACTTGATTCTGTTTGTAAGAAACCAA	6437	CATTTGACACTTGATTCTGTTTGTAAGAAACCAA	6298	C	6488	rps16~trnQ-UUG	Intergenic
73	6877	CTA	6564	CTA	6561	CCC	6679	CCC	6653	CCC	6539	CTA	6551	CCC	6567	CCC	6428	CCC	6585	rps16~trnQ-UUG	Intergenic
74	6880	TAA	6567	TAA	6564	TTT	6682	TTT	6656	TTT	6542	TAA	6554	TTT	6570	TTT	6431	TTT	6588	rps16~trnQ-UUG	Intergenic
75	6883	AGG	6570	AGG	6567	ATA	6685	ATA	6659	ATA	6545	AGG	6557	ATA	6573	ATA	6434	ATA	6591	rps16~trnQ-UUG	Intergenic
76	6890	ATT	6577	ATT	6574	AAA	6692	AAA	6666	AAA	6552	ATT	6564	AAA	6580	AAA	6441	AAA	6598	rps16~trnQ-UUG	Intergenic
77	7068	TGGAGAG	6755	TGGAGAG	6752	T	6870	T	6844	TGGAGAG	6730	TGGAGAG	6742	TGGAGAG	6758	T	6619	T	6776	trnQ-UUG~psbK	Intergenic
78	7142	TTTGTA	6829	TTTGTA	6826	TTTGTA	6938	TTTGTA	6912	TTTGTA	6804	TTTGTA	6816	TTTGTA	6832	T	6687	TTTGTA	6844	trnQ-UUG~psbK	Intergenic
79	7153	GTTTGA	6840	GTTTGA	6837	GTTTGA	6949	GTTTGA	6923	GTTTGA	6815	GTTTGA	6827	GTTTGA	6843	GTTTGA	6693	G	6855	trnQ-UUG~psbK	Intergenic
80	7171	G	6858	G	6855	GTT	6967	GTT	6941	G	6833	G	6845	GT	6861	GTT	6711	GTT	6868	trnQ-UUG~psbK	Intergenic
81	7220	CT	6905	CT	6902	CT	7016	CT	6990	CT	6880	CT	6892	C	6909	CT	6760	CT	6917	trnQ-UUG~psbK	Intergenic
82	7237	T	6922	T	6919	T	7033	T	7007	T	6897	T	6909	T	6925	T	6777	TA	6934	trnQ-UUG~psbK	Intergenic
83	7527	GAA	7211	GAA	7208	GAA	7322	GAA	7296	G	7186	G	7198	GAA	7214	GAA	7066	GAA	7224	psbK~psbI	Intergenic
84	7536	AA	7220	AA	7217	AAAAC	7331	A	7305	AA	7193	AA	7205	AA	7223	AAAAA	7075	AACAC	7233	psbK~psbI	Intergenic
85	7548	C	7229	C	7226	C	7343	C	7313	C	7202	C	7214	C	7232	CACA	7087	C	7245	psbK~psbI	Intergenic
86	7751	TAA	7429	TAA	7426	TAG	7543	TCG	7513	TAA	7402	TAA	7414	TAA	7432	TAG	7290	TAG	7445	psbI~trnS-GCU	Intergenic
87	7924	TGA	7602	TGA	7599	TGA	7716	TGA	7686	TGA	7575	TGA	7587	TG	7605	TGC	7463	TTA	7618	trnS-GCU~trnG-UCC	Intergenic
88	7948	AAG	7626	AAG	7623	AGC	7740	AGG	7710	AAG	7599	AAG	7611	AAG	7628	AGG	7487	AGG	7642	trnS-GCU~trnG-UCC	Intergenic
89	7958	GAAGTAAAGATTGATCAAAAACCCCTCATTTTCTTTCTT	7636	GAAGTAAAGATTGATCAAAAACCCCTCATTTTCTTTCTT	7633	GC	7750	GA	7720	GAAGTAAAGATTGATCAAAAACCCCTCATTTTCTTTCTT	7609	GAAGTAAAGATTGATCAAAAACCCCTCATTTTCTTTCTT	7621	GAAGTAAAGATTGATCAAAAACCCCTCATTTTCTTTCTT	7638	GA	7497	GAAGTAAAGATTGATCAAAAACCCCTCATCTTCTTTCTT	7652	trnS-GCU~trnG-UCC	Intergenic
90	8001	T	7679	T	7676	TATTAGA	7756	TATTAGA	7726	T	7652	T	7664	TATTAGA	7681	TATTAGA	7503	TATTAGA	7695	trnS-GCU~trnG-UCC	Intergenic
91	8042	AATATA	7714	AATATA	7711	AATA	7797	AATATA	7767	AATATA	7687	AATATA	7699	AATATA	7722	AATATATA	7544	AA	7736	trnS-GCU~trnG-UCC	Intergenic
92	8053	A	7723	A	7720	A	7804	A	7776	A	7696	A	7708	ATATAAATTCAATATATATA	7731	A	7555	A	7741	trnS-GCU~trnG-UCC	Intergenic
93	8120	TCA	7771	TCA	7768	TCA	7852	TCA	7824	TCA	7744	TCA	7756	TTC	7798	TCA	7603	TCA	7789	trnS-GCU~trnG-UCC	Intergenic
94	8140	ATGATT	7791	ATGATT	7788	A	7872	ATGATT	7844	ATGATT	7764	ATGATT	7776	ATGATT	7818	ATGATT	7623	ATGATT	7809	trnS-GCU~trnG-UCC	Intergenic
95	8178	TACTTTTTTTATTTTGTACGAAAAAACCCCGGCCCGC	7829	TACTTTTTTTATTTTGTACGAAAAAACCCCGGCCCGC	7826	TACTTTTTTATTTTGTACGAAAAAACCCTGGCCCGC	7905	T	7882	TACTTTTTTTATTTTGTACGAAAAAACCCCGGCCCGC	7802	TACTTTTTTTATTTTGTACGAAAAAACCCCGGCCCGC	7814	TACTTTTTTTATTTTGTACGAAAAAACCCCGGCCCGC	7856	TACTTTTTTATTTTGTACGAAAAAACCCTGGCCCGC	7661	TACTTTTTTTATTTTGTACGAAAAAACCTTGGCCCGC	7847	trnS-GCU~trnG-UCC	Intergenic
96	8231	C	7882	C	7879	CAATTTCTATTCTCATTCTAT	7957	C	7899	C	7855	C	7867	C	7909	C	7713	C	7900	trnS-GCU~trnG-UCC	Intergenic
97	8284	ATT	7915	ATT	7912	AAA	8010	AAA	7932	ATT	7888	ATT	7900	ATT	7942	AAA	7746	AAA	7933	trnS-GCU~trnG-UCC	Intergenic
98	8297	T	7928	T	7925	TA	8023	T	7945	T	7901	T	7913	TA	7955	T	7759	T	7946	trnS-GCU~trnG-UCC	Intergenic
99	8446	TAT	8076	TAT	8073	TAT	8172	TATATATTTATTTAG	8093	TAT	8049	TAT	8061	TAA	8104	TCT	7907	TAT	8094	trnS-GCU~trnG-UCC	Intergenic
100	8463	TAAA	8081	TAAA	8078	TTTC	8177	TTTC	8110	TAAA	8054	TAAA	8066	TTTA	8109	TTTC	7912	TTTC	8099	trnS-GCU~trnG-UCC	Intergenic
101	8487	CT	8105	CT	8102	C	8201	C	8134	CT	8078	C	8090	C	8133	C	7936	C	8123	trnS-GCU~trnG-UCC	Intergenic
102	8519	TCTTAA	8137	TCTTAA	8134	TTTTTCTTTC	8232	TTTTTCTTTA	8165	TCTTAA	8110	TCTTAA	8121	TTTTTCCTTTA	8164	TCTTTC	7967	TTTTTTCTTTA	8154	trnS-GCU~trnG-UCC	Intergenic
103	8534	AAGTTTATAGC	8147	AAGTTTATAGC	8144	AAGTTTCTAGC	8246	AC	8179	AAGTTTATAGC	8120	AAGTTTATAGC	8131	AAGTTTCTAGC	8179	AAGTTTCTAGC	7977	AAGTTTCTAGT	8169	trnS-GCU~trnG-UCC	Intergenic
104	8555	AGATGTTAACGCTATAATTTTCATAATTCTGATGCTATCTTGGTTT	8168	AGATGTTAACGCTATAATTTTCATAATTCTGATGCTATCTTGGTTT	8165	AGATGTTAACGCTATAATTTTCATAATTCTGATGCTATCTTGGTTT	8267	AGATGTTAACGCTATAATTTTCATAATTCTGATGCTATCTTGGTTT	8191	AGATGTTAACGCTATAATTTTCATAATTCTGATGCTATCTTGGTTT	8141	AGATGTTAACGCTAGAATTTTCATAATTCTGATGCTATCTTGGTTT	8152	AGATGTTAACGCTATAATTTTCCTAATTCTGATGCTATCTTGGTTT	8200	A	7998	AGATGTTAACGCTATAATTTTCATAATTCTGATGCTATCTTGGTTT	8190	trnS-GCU~trnG-UCC	Intergenic
105	8756	A	8369	A	8366	A	8468	A	8392	A	8342	A	8353	A	8401	AC	8154	A	8391	trnG-UCC~trnG-UCC	Intergenic
106	8793	AG	8405	AG	8402	AG	8504	AG	8428	AG	8378	AG	8389	AG	8437	AG	8191	A	8427	trnG-UCC~trnG-UCC	Intergenic
107	8882	AT	8494	AT	8491	A	8593	AT	8517	AT	8467	A	8478	AT	8526	AT	8280	AT	8515	trnG-UCC~trnG-UCC	Intergenic
108	8908	C	8520	C	8517	C	8618	CA	8543	C	8493	C	8503	C	8552	C	8306	C	8541	trnG-UCC~trnG-UCC	Intergenic
109	9247	T	8858	T	8855	T	8956	TATCA	8882	T	8831	T	8841	T	8890	T	8644	T	8879	trnG-UCC~trnG-UCC	Intergenic
110	9460	TAG	9067	TAG	9064	TGG	9165	TGG	9095	TAG	9040	TAG	9050	TGG	9099	TGA	8853	TGG	9088	trnG-UCC~trnR-UCU	Intergenic
111	9468	A	9075	A	9072	ATTGCC	9173	A	9103	A	9048	A	9058	A	9107	A	8861	A	9096	trnG-UCC~trnR-UCU	Intergenic
112	9479	AT	9081	AT	9078	A	9184	A	9109	AT	9054	AT	9064	A	9113	A	8867	AT	9102	trnG-UCC~trnR-UCU	Intergenic
113	9520	TCA	9122	TCA	9119	TCA	9224	TAA	9149	TCA	9095	TCA	9105	TCA	9153	TCC	8907	TCA	9143	trnG-UCC~trnR-UCU	Intergenic
114	9556	G	9158	G	9155	GT	9260	GT	9185	G	9131	G	9141	G	9189	GT	8943	GT	9179	trnG-UCC~trnR-UCU	Intergenic
115	9655	TATTTT	9256	TATTTTTTTTTT	9253	TTTAAT	9359	TTTAA	9284	TATTT	9229	TATTTTTTTTTT	9239	TA	9287	TTTCATTT	9042	TTTAAT	9278	trnR-UCU~atpA	Intergenic
116	9690	A	9285	A	9288	AACCCATTT	9388	AACCCATTT	9312	A	9257	A	9274	ACCCATTTTATTT	9312	AACCCATTT	9073	AACCCATTT	9307	trnR-UCU~atpA	Intergenic
117	9743	T	9326	T	9329	T	9437	T	9361	T	9298	T	9315	T	9365	T	9122	TA	9356	trnR-UCU~atpA	Intergenic
118	9750	AT	9332	AT	9335	A	9443	A	9367	AT	9304	AT	9321	AT	9371	A	9128	A	9363	trnR-UCU~atpA	Intergenic
119	11719	TTC	11301	TTC	11304	TTC	11411	TTC	11335	TGA	11273	TTC	11290	TTC	11340	TTC	11096	TTC	11331	atpF	Genic
120	12014	TAA	11596	TAA	11599	TAT	11706	TAT	11630	TAA	11568	TAA	11585	TCA	11635	TAT	11391	TAT	11626	atpF~atpF	Intergenic
121	12047	TT	11629	TT	11632	TT	11739	TT	11663	TT	11601	TT	11618	TT	11668	TC	11424	T	11659	atpF~atpF	Intergenic
122	12057	A	11639	A	11642	AT	11749	AT	11673	A	11611	A	11628	A	11678	AT	11434	AT	11668	atpF~atpF	Intergenic
123	12063	ATA	11644	ATA	11647	AAC	11755	AAC	11679	ATA	11616	ATA	11633	AGA	11683	AAC	11440	AAC	11674	atpF~atpF	Intergenic
124	12081	TCTTTT	11662	TCTTTT	11665	TC	11773	TA	11697	TCTTTT	11634	TCTTTT	11651	TCTTTT	11701	TC	11458	TC	11692	atpF~atpF	Intergenic
125	12096	TAT	11677	TAT	11680	TTC	11784	TTC	11708	TAC	11649	TAT	11666	TAC	11716	TTC	11469	TTC	11703	atpF~atpF	Intergenic
126	12190	C	11771	C	11774	C	11878	CT	11802	C	11743	C	11760	C	11810	C	11563	C	11797	atpF~atpF	Intergenic
127	12253	ATC	11833	ATC	11836	ATC	11940	AGA	11865	ATC	11805	ATC	11822	ATC	11872	ATC	11625	ATC	11859	atpF~atpF	Intergenic
128	12494	T	12074	T	12077	TA	12181	TAAAAA	12106	TA	12046	T	12063	TA	12113	TAAAAAAA	11866	TA	12100	atpF~atpF	Intergenic
129	12662	CCG	12235	CCG	12238	CCA	12343	CCG	12272	CCG	12208	CCG	12224	CTG	12275	CCG	12034	CCG	12262	atpF	Genic
130	12809	AT	12382	AT	12385	AT	12490	AT	12419	AT	12355	AT	12371	A	12422	AT	12181	AT	12409	atpF~atpH	Intergenic
131	12863	T	12436	T	12439	T	12544	TTAG	12473	T	12409	T	12425	T	12475	T	12235	T	12463	atpF~atpH	Intergenic
132	12886	C	12456	C	12459	CCATAATTTAAGATTAAGATACTTATTAGGTTAGGTCTTAGGCCT	12564	C	12496	C	12429	C	12445	C	12495	C	12255	C	12483	atpF~atpH	Intergenic
133	12935	A	12461	A	12464	ATTTAAGA	12613	ATTTAAGA	12501	A	12434	A	12450	A	12500	ATTTAAGA	12260	ATTAAGA	12488	atpF~atpH	Intergenic
134	13052	GAAGGA	12571	G	12574	G	12730	G	12618	G	12544	G	12560	G	12610	G	12377	G	12604	atpF~atpH	Intergenic
135	13189	ATAA	12708	ATAA	12706	ATAA	12862	AGTT	12750	ATAA	12676	ATAA	12692	ATAA	12742	ATAA	12509	ATAA	12736	atpF~atpH	Intergenic
136	13503	T	13022	T	13020	TAGTAA	13176	T	13064	T	12990	T	13006	T	13056	T	12823	T	13050	atpH	Genic
137	13524	CA	13038	CA	13036	C	13197	C	13080	CA	13006	CA	13022	CA	13072	C	12839	C	13066	atpH~atpI	Intergenic
138	13571	TTATTTTATCACTAC	13085	TTATTTTATCACTAC	13083	TT	13243	TT	13126	TTATTTTATCACTAC	13053	TTATTTTATCACTAC	13069	TTATTTTATCACTAC	13119	TT	12885	TG	13112	atpH~atpI	Intergenic
139	13605	T	13119	T	13117	T	13264	TA	13147	T	13087	T	13103	T	13153	T	12906	T	13133	atpH~atpI	Intergenic
140	13679	CTTTTTTTT	13192	CTT	13190	CTTTTTT	13337	CTATTTTT	13221	CTTT	13160	CTTTTTT	13176	C	13226	CTTTTTT	12979	CTTTTTT	13206	atpH~atpI	Intergenic
141	13815	TA	13327	TA	13319	T	13470	T	13355	T	13290	TA	13309	T	13353	T	13112	T	13339	atpH~atpI	Intergenic
142	13848	C	13360	C	13352	CTACAAT	13502	C	13387	C	13322	C	13342	C	13385	C	13144	C	13371	atpH~atpI	Intergenic
143	13870	A	13376	A	13368	A	13524	AT	13403	A	13338	A	13358	A	13401	A	13160	A	13387	atpH~atpI	Intergenic
144	13875	G	13380	G	13372	G	13528	G	13408	G	13342	G	13362	GT	13405	G	13164	G	13391	atpH~atpI	Intergenic
145	13896	TAATCCATCTAA	13400	TAATCCATCTAA	13392	T	13548	T	13428	T	13362	TAATCCATCTAA	13382	T	13426	T	13184	T	13411	atpH~atpI	Intergenic
146	13935	TTA	13439	TT	13431	TTA	13576	TAA	13456	TTA	13390	TT	13421	TTA	13454	TTA	13212	TTA	13439	atpH~atpI	Intergenic
147	13945	AATA	13449	AATA	13440	ATAAATAT	13586	AGAATA	13466	AATA	13400	AATA	13430	AAAATAT	13464	AAAATA	13222	ATA	13449	atpH~atpI	Intergenic
148	13995	G	13495	G	13486	GTAATAATATAAATATATAAATAGATAT	13636	GTAATAATATAAATATATAAATAGATAT	13514	GTAATAATATAAATATATAAATAGATAT	13446	G	13476	GTAATAATATAAATATATAAATAGATAT	13513	GTAATAATATAAATATATAAATAGATAT	13270	GTAATAATATAAATATATAAATAGATAT	13494	atpH~atpI	Intergenic
149	14044	A	13517	A	13508	ATT	13685	AT	13563	A	13495	A	13498	AT	13562	AT	13319	AT	13543	atpH~atpI	Intergenic
150	14049	G	13520	G	13511	G	13690	G	13567	G	13498	G	13501	G	13566	GGAAT	13323	G	13547	atpH~atpI	Intergenic
151	14066	T	13533	T	13524	TAAAAT	13703	TAAAAT	13580	T	13511	T	13514	T	13579	TAAACT	13340	TAAAAT	13560	atpH~atpI	Intergenic
152	14076	AAATATAT	13538	AAATATAT	13529	AAATATAT	13713	A	13590	AAATATAT	13516	AAATATAT	13519	AAATATAT	13584	AAATATAT	13350	AAATATAT	13570	atpH~atpI	Intergenic
153	14110	T	13572	T	13563	T	13747	T	13617	T	13550	T	13553	T	13618	TA	13384	T	13604	atpH~atpI	Intergenic
154	14268	T	13729	T	13720	T	13904	T	13774	T	13707	T	13710	T	13775	T	13542	TTGA	13761	atpH~atpI	Intergenic
155	14360	A	13818	A	13809	A	13993	AAT	13863	A	13796	A	13799	AAT	13864	A	13631	A	13853	atpH~atpI	Intergenic
156	14427	G	13883	G	13874	G	14058	G	13930	G	13861	G	13864	G	13931	G	13696	GA	13918	atpH~atpI	Intergenic
157	15372	T	14827	T	14818	T	15002	TA	14874	T	14805	T	14808	T	14875	T	14640	T	14863	atpI~rps2	Intergenic
158	15401	ACC	14855	ACC	14846	ACC	15030	ATC	14903	ACC	14833	ACC	14836	ACC	14903	ACC	14668	ACT	14891	atpI~rps2	Intergenic
159	16173	ATTT	15627	ATTT	15618	ATTT	15802	ACAA	15675	ATTT	15605	ATTT	15608	ATTT	15675	ATTT	15440	ATTT	15663	rps2	Genic
160	16181	C	15635	C	15626	C	15810	CATCATTCATCA	15683	C	15613	C	15616	C	15683	C	15448	C	15671	rps2~rpoC2	Intergenic
161	16193	CGCA	15636	CGCA	15627	CGCA	15811	CATG	15695	CGCA	15614	CGCA	15617	CACA	15684	CGCA	15449	CGCA	15672	rps2~rpoC2	Intergenic
162	16199	TCCC	15642	TCCC	15633	TCCC	15817	TATT	15701	TCCC	15620	TCCC	15623	TCCC	15690	TCCC	15455	TCCC	15678	rps2~rpoC2	Intergenic
163	16210	CCTCT	15653	CCTC	15644	CCTCT	15828	CTCTT	15712	CCTC	15631	CCTCT	15634	CCTCT	15701	CCTCT	15466	CCTCT	15689	rps2~rpoC2	Intergenic
164	16223	TAT	15666	TAT	15656	TT	15841	TAT	15725	TAT	15643	TAT	15647	TTA	15714	TTT	15479	TTT	15702	rps2~rpoC2	Intergenic
165	16226	TAAAAAAAAAA	15669	TAAAAAAAAA	15659	TATTAAAAAAAAA	15843	TAAAAAAAAAAAA	15728	TAAAAAAA	15646	TAAAAAAAAAAA	15650	TAAAAAAAAA	15717	TTTTATTAAAAAAA	15482	TTTTTTTT	15705	rps2~rpoC2	Intergenic
166	16342	TAT	15782	TAT	15771	TAAA	15958	TAT	15843	TAT	15756	TAT	15764	TAT	15829	TAT	15598	TATT	15815	rps2~rpoC2	Intergenic
167	16404	A	15843	A	15832	A	16020	A	15904	A	15817	A	15825	A	15890	AT	15659	A	15877	rps2~rpoC2	Intergenic
168	16768	TGC	16206	TGC	16195	TGC	16383	TGC	16267	TGC	16180	TGC	16188	TGC	16253	TGC	16023	TAT	16240	rpoC2	Genic
169	17292	GAA	16730	GAA	16719	GGT	16907	GGT	16791	GAA	16704	GAA	16712	GAA	16777	GGT	16547	GGT	16764	rpoC2	Genic
170	17397	C	16835	C	16824	C	17012	C	16896	C	16809	C	16817	C	16882	C	16652	CACCAGA	16869	rpoC2	Genic
171	17919	T	17351	T	17340	T	17528	T	17412	T	17325	T	17333	T	17398	TATATGA	17168	T	17391	rpoC2	Genic
172	18369	TAG	17795	TAG	17784	TGG	17972	TGG	17856	TAG	17769	TAG	17777	TAA	17842	TGG	17618	TGG	17835	rpoC2	Genic
173	18585	GATCTACTTTCATTTGGTATTTCAGACTCAATTCTTTTGTTCCTCGATACTCAATCAA	18011	GATCTACTTTCATTTGGTATTTCAGACTCAATTCTTTTGTTCCTCGATACTCAATCAA	18000	G	18188	GATCTACTTTCATTTGGTATTTTAGACTCAATTCTTTTGTTCCTCGATATTCAATCAA	18072	GATCTACTTTCATTTGGTATTTCAGACTCAATTCTTTTGTTCCTCGATACTCAATCAA	17985	GATCTACTTTCATTTGGTATTTCAGACTCAATTCTTTTGTTCCTCGAGACTCAATCAA	17993	GATCTACTTTCATTTGGTATTTCAGACTCAATTCTTTTGTTCCTCGATACTCAATCAA	18058	GATCTACTTTCATTTGGTATTTCAGACTCAATTCTTTTGTTCCTCGATATTCAATCAA	17834	GATCTACTTTCATTTGGTATTTCAGACTCAATTCTTTTGTTCCTCGATACTCAATCAA	18051	rpoC2	Genic
174	19115	CCA	18541	CCA	18530	CTG	18661	CTG	18602	CCA	18515	CCA	18523	CCA	18588	CTG	18364	CTG	18581	rpoC2	Genic
175	19186	TTC	18612	TTC	18601	TTC	18732	TCC	18673	TTC	18586	TTC	18594	TTC	18659	TTC	18435	TTT	18652	rpoC2	Genic
176	19873	ACT	19299	ACT	19288	ACT	19419	ACG	19360	ACT	19273	ACT	19281	ACT	19346	ACT	19122	ATT	19339	rpoC2	Genic
177	20721	T	20147	T	20136	T	20267	T	20208	T	20121	T	20129	TA	20194	T	19970	T	20187	rpoC2~rpoC1	Intergenic
178	22372	CATAGAAT	21797	CATAGAAT	21786	CATAGAAT	21917	CATAGAAT	21858	CATAGAAT	21771	CATAGAAT	21779	C	21845	CATAGAAT	21620	CTAGAAT	21837	rpoC1~rpoC1	Intergenic
179	22460	TTTTATTTA	21885	TTTTATTTA	21874	TTTGATTTA	22005	TTTTA	21946	TTTTATTTA	21859	TTTTATTTA	21867	TTTTATTTA	21926	T	21708	TTTTATTTA	21924	rpoC1~rpoC1	Intergenic
180	22472	A	21897	A	21886	ATTTT	22017	ATTTA	21954	A	21871	A	21879	ATTTT	21938	ATTTA	21712	ATTTT	21936	rpoC1~rpoC1	Intergenic
181	22599	ATTTACTTT	22020	ATTTACTTT	22009	ATTT	22144	ATTTACTTT	22081	ATTTACTTT	21994	ATTTACTTT	22002	ATTT	22065	ATTT	21839	ATTT	22063	rpoC1~rpoC1	Intergenic
182	22619	A	22040	A	22029	A	22159	A	22101	A	22014	A	22022	A	22080	AAATTG	21854	A	22078	rpoC1~rpoC1	Intergenic
183	22684	TTTAAAG	22100	TTTAAAG	22089	TTTAAAG	22219	TTTAAAA	22161	TTTAAAG	22074	TTTAAAG	22082	T	22140	TTTAAAG	21919	TTTAAAG	22138	rpoC1~rpoC1	Intergenic
184	22760	T	22176	T	22165	TA	22295	T	22237	T	22150	T	22158	T	22210	T	21995	T	22214	rpoC1~rpoC1	Intergenic
185	22842	CATATT	22257	CATATT	22246	C	22377	C	22318	CATATT	22231	CATATT	22239	CATATT	22291	C	22076	C	22295	rpoC1~rpoC1	Intergenic
186	22907	TATTTTTTATTTATTTATTTTTTT	22322	TATTTTTTATTTATTTATTTTT	22311	TATTTTTTTTTTTTTTTTT	22437	TATTCTTTTTTTTTTTT	22378	TATTTTTTATTTATTTA	22296	TATTTTTTATTTATTTATTTT	22304	TCTTTTTTATTTATTTA	22356	TCTT	22136	TATTTATTTCTTTTTATTTATTTTCT	22355	rpoC1~rpoC1	Intergenic
187	23305	TCA	22713	TCA	22700	TTC	22823	TCC	22762	TCA	22680	TCA	22692	TCA	22740	TCC	22507	TCC	22748	rpoC1	Genic
188	25395	ACC	24803	ACC	24790	ACC	24913	ATC	24852	ACC	24770	ACC	24782	ACC	24830	ACT	24597	ACC	24838	rpoB	Genic
189	26842	ATCG	26250	ATCG	26237	ATCG	26360	ATCGA	26299	ATCG	26217	ATCG	26229	ATCG	26277	AATCG	26044	ATCG	26285	rpoB~trnC-GCA	Intergenic
190	26869	TTG	26276	TTG	26263	TCG	26386	TCG	26326	TTG	26243	TTG	26255	TTG	26303	TCG	26071	TCA	26311	rpoB~trnC-GCA	Intergenic
191	27006	T	26413	T	26400	T	26523	T	26463	T	26380	T	26392	T	26440	T	26208	TGAAGA	26448	rpoB~trnC-GCA	Intergenic
192	27082	T	26484	T	26471	TATAATTCTATATTCTATAATAATTCTAT	26594	TATAATTCTATATTCTATAATAATTCTAT	26534	TATATATATTAGA	26451	T	26463	T	26511	TATAATTCTATATTCTAGAATAATTCTAT	26279	TATAATTCTATATTCTATAATAATTCTAT	26524	rpoB~trnC-GCA	Intergenic
193	27117	A	26491	A	26478	A	26629	A	26569	A	26470	A	26470	A	26518	A	26314	AT	26559	rpoB~trnC-GCA	Intergenic
194	27127	GAATTA	26500	GAATTA	26487	GAATTAAATATATATAAATATATATATTTAGAATAGAATT	26638	GAATTAAATATATATAAATATATATATTTAGAATAGAATT	26578	GAATTA	26479	GAATTA	26479	GAATTA	26527	GAATT	26323	GAATTAAATATATATAAATATATATATATTAGAATAGAATT	26569	rpoB~trnC-GCA	Intergenic
195	27195	G	26533	G	26520	G	26705	G	26645	G	26512	G	26512	G	26560	G	26355	GATTCTTT	26637	rpoB~trnC-GCA	Intergenic
196	27427	A	26758	A	26745	A	26930	AT	26870	A	26737	A	26737	A	26785	A	26580	A	26869	rpoB~trnC-GCA	Intergenic
197	27455	C	26785	C	26772	C	26957	C	26898	C	26764	C	26764	C	26812	C	26607	CT	26896	rpoB~trnC-GCA	Intergenic
198	27475	T	26804	T	26791	T	26976	T	26917	T	26783	T	26783	T	26831	TA	26626	T	26916	rpoB~trnC-GCA	Intergenic
199	27486	CAAAAATAA	26814	CAAAAATAA	26801	CAAAAA	26986	CAAAAAAAAAAAAAAAAT	26927	CAAAAATAA	26793	CAAAAATAA	26793	CAA	26841	CAAAAAAAAAAAAAA	26637	CAAAAAAAA	26926	rpoB~trnC-GCA	Intergenic
200	27562	TA	26881	TA	26868	T	27050	T	27003	TA	26860	TA	26860	TA	26902	T	26710	TA	26993	rpoB~trnC-GCA	Intergenic
201	27684	G	27003	G	26990	GAAAAGACAAA	27171	GAAAAGACAAA	27124	G	26982	G	26982	GAAAAGACAAA	27024	GAAAAGACAAA	26831	GAAAAGACAAA	27115	trnC-GCA~petN	Intergenic
202	27771	GGTTG	27080	GGTTG	27067	GGTTG	27258	GGTTG	27211	GGTTG	27059	GGTTG	27059	GGTTG	27111	GGTTG	26918	GCAAC	27202	trnC-GCA~petN	Intergenic
203	27818	AG	27127	AG	27114	ATTCATCCATTG	27305	ATTCATCCATTG	27258	ATTCAATGGATA	27106	AG	27106	ATTCAATGGATG	27158	ATTCATCCATTG	26965	ATTCATCCATTG	27249	trnC-GCA~petN	Intergenic
204	27974	A	27273	A	27260	AT	27461	AT	27414	A	27262	A	27252	A	27314	AT	27121	A	27405	trnC-GCA~petN	Intergenic
205	28380	AAAAC	27678	AAAAC	27665	AAAAC	27867	A	27820	AAAAC	27667	AAAAC	27657	AAAAC	27719	A	27527	AAAAC	27810	petN~psbM	Intergenic
206	28387	TAG	27685	TAG	27672	TAG	27874	TAA	27823	TAG	27674	TAG	27664	TAG	27726	TAA	27530	TGG	27817	petN~psbM	Intergenic
207	28403	A	27701	A	27688	A	27890	AGTTT	27839	A	27690	A	27680	A	27742	AGTTT	27546	A	27833	petN~psbM	Intergenic
208	28586	ATTTTTT	27880	ATTTTTT	27867	AT	28069	ATTTTT	28022	ATT	27869	ATTTTT	27859	A	27921	AT	27729	AT	28012	psbM~trnD-GUC	Intergenic
209	28681	A	27975	A	27962	A	28159	A	28116	A	27960	A	27953	A	28010	AC	27819	A	28102	psbM~trnD-GUC	Intergenic
210	28815	CC	28108	CC	28095	CC	28292	CC	28249	CC	28093	CC	28086	CC	28143	CTA	27953	CC	28235	psbM~trnD-GUC	Intergenic
211	28824	AATATTGAATGCTATTGAATTTTTCGTCCTTTTCCA	28116	AATATTGAATGCTATTGAATTTTTCGTCCTTTTCCA	28103	A	28300	AATATAGAATGCTATTGAATTTTTCGTCCTTTTCCATTCTT	28257	AATATTGAATGCTATTGAATTTTTCGTCCTTTTCCA	28101	AATATTGAATGCTATTGAATTTTTCGTCCTTTTCCA	28094	AATATAGAATGCTATTGAATTTTTCGTCCTTTTCCA	28151	AATATAGAATACTATTGAATTTTTCGTCCTTTTCCA	27962	AATATAGAATGCTATTGAATTTTTCGTCCTTTTCCA	28243	psbM~trnD-GUC	Intergenic
212	28993	T	28280	T	28267	T	28429	T	28426	T	28265	T	28258	T	28315	T	28126	TA	28407	psbM~trnD-GUC	Intergenic
213	29028	T	28314	T	28301	T	28463	T	28460	T	28299	T	28292	T	28349	TA	28160	T	28442	psbM~trnD-GUC	Intergenic
214	29073	T	28358	T	28345	T	28507	T	28504	T	28343	T	28336	T	28393	TTTTA	28205	T	28486	psbM~trnD-GUC	Intergenic
215	29100	AAAATTAAATAATTTTAATTAAGATTATTATATATTATATATAATTTATGATTTTAAATTATAAATTAATAGATTTAATTAATATTAATTATTAATATAATTAATTAATATAATATCCTCTTCTCTTTCTTGGATTGGGGGAGAACACATACATAAAAAAATTAGCATGCGATTTGAATGAGATAGATTTTTTTAATTAAAATATAGAGGATACACAAGTCGGAGTTGGAATTGGAAAAGGGCGCAGTTAAAAATAAAAAGGCGCTCTGTTCCGCCGAGGTAATTATGTTAAGTTCATTGTATATTGTACAACAAAGGAATACAATTTTTGTATGTACTCCTGGTAAAAATATGGGCACTCTACTCCATTTCATTATTCAAGAACAATCAAAAAATAAA…	28381	AAAATTAAATAATTTTAATTAAGATTATTATATATTATATATAATTTATGATTTTAAATTATAAATTAATAGATTTAATTAATATTAATTATTAATATAATTAATTAATATAATATCCTCTTCTCTTTCTTGGATTGGGGGAGAACACATACATAAAAAAAAAAAAATTAGCATGCGATTTGAATGAGATAGATTTTTTTAATTAAAATATAGAGGATACACAAGTCGGAGTTGGAATTGGAAAAGGGCGCAGTTAAAAATAAAAAGGCGCTCTGTTCCGCCGAGGTAATTATGTTAAGTTCATTGTATATTGTACAACAAAGGAATACAATTTTTGTATGTACTCCTGGTAAAAATATGGGCACTCTACTCCATTTCATTATTCAAGAACAATCAAAA…	28368	AAAATTTAAATAATTTTAATTAAGATTATTAATATAATATCCTCTTCTCTTTCTTGGATTGGGGGAGAACACATACATAAAAAAATTAGCATGCAATTTGAATGAGATAGATTTTTTTAATTAAAATATAGAGGATACACAAATCGGAGTTGGAAAAGGGCGCAGTTAAAAATAAAAAAGGCGCTCTGTTCCGCCGAGGTAATTATGTTAAGTTCATTGTATATTGTACAACAAAGGAATACAATTTGTGTATGTACTCCTGGTAAAAATATGGGCACTCTACTCCATTTCATTATGCAAGAACAATCAAAAAATAAAGTCAAATGAATAACGAATATGGTATCTCTTAAAATACTGATATAGAGTAATATAACCGATCGTACCAATCAATCTAGATAT…	28530	AAAATTTAAATAATTTTAATTAAGATTATTAATATAATATCCTCTTCTCTTTCTTGGATTGGGGGAGAACACATACATAAAAAAATTAGCATGCAATTTGAATGAGATAGATTTTTTTAATTAAAAATAGAGGATACACAAATCGGAGTTGGAAAAGGGCGCAGTTAAAAATAAAAAGGCGCTCTGTTCCGCCGAGGTAATTATGTTAAGTTCATTGTATATTGTACAACAAAGGAATACAATTTGTGTATGTACTCCTGGTAAAAATATGGGCACTCTACTCCATTTCATTATGCAAGAACAATCAAAAAATAAAGTCAAATGAATAACGAATATGGTATCTCTTAAAATACTGACATAGAGTAATATAACCAATCGTACCAATCAATCTAGATATGT…	28527	AAAAATTAAATAATTTTAATTAAGATTATTATATATTATATATAATTTATGATTTTAAATTATAAATTAATAGATTTAATTAATATTAATTATTAATATAATTAATTAATATAATATCCTCTTCTCTTTCTTGGATTGGGGGAGAACACATACATAAAAAAATTAGCATGCGATTTGAATGAGATAGATTTTTTTAATTAAAATATAGAGGATACACAAGTCGGAGTTGGAATTGGAAAAGGGCGCAGTTAAAAATAAAAAGGCGCTCTGTTCCGCCGAGGTAATTATGTTAAGTTCATTGTATATTGTACAACAAAGGAATACAATTTTTGTATGTACTCCTGGTAAAAATATGGGCACTCTACTCCATTTCATTATTCAAGAACAATCAAAAAATAA…	28366	AAAAATTAAATAATTTTAATTAAGATTATTATATATTATATATAATTTATGATTTTAAATTATAAATTAATAGATTTAATTAATATTAATTATTAATATAATTAATTAATATAATATCCTCTTCTCTTTCTTGGATTGGGGGAGAACACATACATAAAAAAATTAGCATGCGATTTGAATGAGATAGATTTTTTTAATTAAAATATAGAGGATACACAAGTCGGAGTTGGAATTGGAAAAGGGCGCAGTTAAAAATAAAAAGGCGCTCTGTTCCGCCGAGGTAATTATGTTAAGTTCATTGTATATTGTACAACAAAGGAATACAATTTTTGTATGTACTCCTGGTAAAAATATGGGCACTCTACTCCATTTCATTATTCAAGAACAATCAAAAAATAA…	28359	AAAAATTAAATAATTTTAATTAAGATTATTATATATTATATATAATTTATGATTTTAAATTATAAATTAATAGATTTAATTAATATTAATTATTAATATAATTAATTAATATAATATCCTCTTCTCTGTTCTTGGATTGGGGGAGAACACATACATAAAAAAATTAGCATGCGATTTGAATGAGATAGATTTTTTTAATTAAAATATAGAGGATACACAAGTCGGAGTTGGAATTGGAAAAGGGCGCAGTTAAAAATAAAAAGGCGCTCTGTTCCGCCGAGGTAATTATGTTAAGTTCATTGTATATTGTACAACAAAGGAATACAATTTTTGTATGTACTCCTGGTAAAAATATGGGCACTCTACTCCATTTCATTATTCAAGACCAATCAAAAAATA…	28416	AAATTTGAAATAATTTTAATTAAGATTATTATATATTATATATAATTTATGATTTTAAATTATAAATTAATAGATTTAATTAATATTAATTATTAATATAATATCCTTTTCTCGTTCTTGGATTGGGGGAGAACACATACATAAAAAAATTAGCATGCAATTTGAATGAGATAGATTTTTTTAATTAAAAATAAAAATAGAGGATACACAAATCGGAGTTGGAAAAGGGCACAGTTAAAAAAAAAAAAAAAGGCGCTCTGTTCCGCCGAGGTAATTATGTTAAGTTCATTGTATATTGTACAACAAAGGAATACAATTTGTGTATGTACTCCTGGTAAAAATATGGGCACTCTACTCCATTTCATTATGCAAGAACAATCAAAAAATAAAGTCAAATGA…	28232	A	28509	psbM~trnD-GUC	Intergenic
216	29899	C	29148	C	29143	CATATTCTTATGGTTTCATATGGCATAT	29217	CATATTCTTATGGTTTCATATGGCATAT	29220	C	29133	C	29127	C	29189	CATATTCTTATGATTTCATATGGCATAT	28993	CATATTCTTATGGTTTCATATGGCATAT	28691	trnD-GUC~trnY-GUA	Intergenic
217	30054	C	29276	C	29271	CT	29372	CT	29375	C	29261	C	29255	CT	29317	CT	29148	CT	28846	trnD-GUC~trnY-GUA	Intergenic
218	30058	TT	29279	TT	29274	T	29376	TTTTTTT	29379	TT	29264	TT	29258	TT	29321	TTTT	29152	TTTTTTTTTTT	28850	trnD-GUC~trnY-GUA	Intergenic
219	30092	T	29304	T	29299	T	29400	T	29409	T	29289	T	29283	T	29346	TTAAAAAAA	29179	T	28884	trnD-GUC~trnY-GUA	Intergenic
220	30106	A	29310	A	29305	AAATAT	29406	AAATAT	29415	A	29295	A	29289	A	29352	AAATAT	29193	A	28890	trnD-GUC~trnY-GUA	Intergenic
221	30143	T	29342	T	29337	T	29443	T	29452	T	29327	T	29321	T	29384	TG	29230	T	28922	trnD-GUC~trnY-GUA	Intergenic
222	30169	T	29367	T	29362	TA	29468	TA	29477	T	29352	T	29346	TA	29409	TA	29256	T	28947	trnD-GUC~trnY-GUA	Intergenic
223	30356	T	29553	T	29548	TA	29655	T	29664	T	29538	T	29532	T	29596	T	29443	T	29133	trnY-GUA~trnE-UUC	Intergenic
224	30508	A	29704	A	29699	AAT	29807	A	29815	A	29689	A	29683	A	29747	A	29594	A	29284	trnE-UUC~trnT-GGU	Intergenic
225	30515	AAT	29709	AAT	29704	ATA	29814	AAT	29820	AAT	29694	AAT	29688	AAT	29752	AAT	29599	AAT	29289	trnE-UUC~trnT-GGU	Intergenic
226	30538	G	29732	G	29727	GATCAAA	29837	GATCAAA	29843	G	29717	G	29711	G	29775	GATCAAA	29622	GATCAAA	29312	trnE-UUC~trnT-GGU	Intergenic
227	30615	AATACGGATTAATATAGATATATATATTATTATGTATTATAATACAATGCATAGCATAGTATTATATAATATAT	29803	AATACGGATTAATATAGATATATATATTATTATGTATTATAATACAATGCGTAGCATAGTATTATATAATATAT	29798	A	29914	A	29920	AATACAGATTAATATAGATATATATATTATTATGTATTATAATACAATGCATAGCATAGTATTATATAATATAT	29788	AATACGGATTAATATAGATATATATATTATTATGTATTATAATACAATGCATAGCATAGTATTATATAATATAT	29782	AATACAGATTAATATAGATATATATATTATTATGTATTATAATACAATGCATAGCATAGTATTATATAATATAT	29846	A	29699	A	29389	trnE-UUC~trnT-GGU	Intergenic
228	30828	A	30016	A	30011	A	30054	A	30060	A	30001	A	29995	A	30059	AT	29839	A	29529	trnE-UUC~trnT-GGU	Intergenic
229	30886	AAAATTC	30073	AAAATTC	30068	A	30111	AAAATTC	30117	AAAATTC	30058	AAAATTC	30052	AAAATTC	30116	AAAATTC	29897	AAAATTC	29586	trnE-UUC~trnT-GGU	Intergenic
230	30906	ATTTT	30093	ATTTTT	30088	AT	30125	ATTT	30137	A	30078	ATTTTT	30072	A	30136	ATTTTT	29917	AT	29606	trnE-UUC~trnT-GGU	Intergenic
231	30918	TTT	30104	TTT	30100	TGG	30133	TTT	30147	TTT	30085	TTT	30084	TTT	30143	TTT	29929	TTT	29614	trnE-UUC~trnT-GGU	Intergenic
232	31014	A	30200	A	30196	A	30229	A	30243	A	30181	A	30180	A	30239	AT	30025	A	29710	trnE-UUC~trnT-GGU	Intergenic
233	31036	T	30221	T	30217	T	30250	T	30264	T	30202	T	30201	T	30260	T	30047	TG	29731	trnE-UUC~trnT-GGU	Intergenic
234	31041	A	30225	A	30221	AT	30254	A	30268	A	30206	A	30205	A	30264	A	30051	A	29736	trnE-UUC~trnT-GGU	Intergenic
235	31215	CATTGTTAATAGTTCTAAAAAAAAAAAAAAGGTAATCACCATTATAATTAATTCTAATTAGATTATGGGTCGTAGTTATAAAGTTGAAATTTATTCATTTTCATAATTGGGGATAGTCCATTTTGTAGTGACATAGTAACCCTCTTTACTTCATGTCTTATTATTCATTTTGTCTTGACTTGATACATAAATATTCTAAATATCCAATCCCT	30398	CATTGTTAATAGTTCTAAAAAAAAAAAAAAGGGTAATCACCATTATAATTAATTCTAATTAGATTATGGGTCGTAGTTATAAAGTTGAAATTTATTCATTTTCATAATTGGGGATAGTCCATTTTGTAGTGACATAGTAACCCTCTTTACTTCATGTCTTATTATTCATTTTGTCTTGACTTGATACATAAATATTCTAAATATCCAATCCCT	30394	CATTGTTAATAGTTCTAAAAAAAAAAAAAAAGTAATCACCATTATAATGAATTCTAATTAGATTATGGGTCGTAGTTATAAAGTTGAAATTTATTCATTTTCATAATTGGGGAGAGTCCATTTTGTAGTGACATAGTAACCCTCTTTCTTCATGTCTCATTATTCATTTTGTCTTGACTTGATACATAAATATTCTAGATATCCAATCCCT	30428	CATTGTTAATAGTTCTAAAAAAAAAAAAAAAAAGGTAATCACCATTATAATTCATTATAATTAGATTATGGGTCGTAGTTATAAAGTTGAAATTTATTCATTTTCATAATTGGGGAGAGTCCATTTTGTAGTGACATAGTAACCCTCTTTCTTCATGTCTCATTATTCATTTTGTCTTGACTTGATACATAAATATTCTAGATATCCAATCCCT	30441	CATTGTTAATAGTTCTAACAAAAAAAAAAAAAAAAGGTAATCACCATTATAATTAATTCTAATTAGATTATGGGTCGTAGTTATAAAGTTGAAATTTATTCATTTTCATAATTGGGGATAGTCCATTTTGTAGTGACATAGTAACCCTCTTTACTTCATGTCTTATTATTCATTTTGTCTTGACTTGATACATAAATATTCTAAATATCCAATCCCT	30379	CATTGTTAATAGTTCTAAAAAAAAAAAAAAAGGTAATCACCATTATAATTAATTCTAATTAGATTATGGGTCGTAGTTATAAAGTTGAAATTTATTCATTTTCATAATTGGGGATAGTCCATTTTGTAGTGACATAGTAACCCTCTTTACTTCATGTCTTATTATTCATTTTGTCTTGACTTGATACATAAATATTCTAAATATCCAATCCCT	30378	CATTGTTAATAGTTCTAAAAAAAAAGTAATCACCATTATAATTAATTCTAATTAGATTATGGGTCGTAGTTATAAAGTTGAAATTTATTCATTTTCATAATTGGGGATAGTCCATTTTGTAGTGACATAGTAACCCTCTTTACTTCATGTCTCATTATTCATTTTGTCTTGACTTGATACATAAATATTCTAGATATCCAATCCCT	30437	C	30224	CATTGTTAACAGTTCTAAAAAAAGGTAATCACCATTATAATGAATTCTAATTAGATTATGGGTCGTAGTTATAAAGTTGCAATTTATTCATTTTCATAATTGGGGAGAGTCCATTTTGTAGTGACATAGTAACCCTCTTTCTTCATGTCTCATTATTCATTTTGTCTTGACTTGATACATAAATATTCTAGATATCCAATCCCT	29909	trnT-GGU~psbD	Intergenic
236	31449	TA	30627	TA	30624	T	30656	T	30672	TA	30613	TA	30608	TA	30660	T	30242	T	30130	trnT-GGU~psbD	Intergenic
237	31570	G	30748	G	30745	GA	30776	G	30792	G	30734	G	30729	G	30781	G	30362	G	30250	trnT-GGU~psbD	Intergenic
238	31586	T	30763	T	30760	TA	30792	TA	30807	T	30749	T	30744	T	30796	TA	30377	TA	30265	trnT-GGU~psbD	Intergenic
239	31604	ATA	30780	ATA	30777	ATA	30810	ATA	30825	ATA	30766	ATA	30761	A	30813	ATA	30395	ATA	30283	trnT-GGU~psbD	Intergenic
240	31616	GGT	30792	GGT	30789	GAT	30822	GAT	30837	GG	30778	GGT	30773	GGT	30823	GAT	30407	GAT	30295	trnT-GGU~psbD	Intergenic
241	31637	AGC	30813	AGC	30810	AAC	30843	AGC	30858	AGC	30798	AGC	30794	AGC	30844	AGT	30428	AGC	30316	trnT-GGU~psbD	Intergenic
242	31669	CTTCTTG	30845	CTTCTTG	30842	C	30875	C	30890	CTTCTTG	30830	CTTCTTG	30826	CTTCTTG	30876	C	30460	C	30348	trnT-GGU~psbD	Intergenic
243	31750	T	30926	TTACATATATAACA	30923	TTACATATATAACA	30950	TTACATATATAACA	30965	TTACATATATAACA	30911	TTACATATATAACA	30907	TTACATATATAACA	30957	TTACATATATAACA	30535	TTACATATATAACA	30423	trnT-GGU~psbD	Intergenic
244	31782	A	30945	A	30955	AT	30982	AT	30997	A	30943	A	30939	A	30989	AT	30567	A	30455	trnT-GGU~psbD	Intergenic
245	31862	T	31024	T	31034	TTTGTTGTTCCGCCAATGCAATAGAGAACAAATGCGAGAAAGGGGTTTTCATTTTCAGCATTTAATATTTAATTTAGGGTCGTGGAAAAATGGGGATTTTGTTTTTTGCTTTGATCCCTTAAAAGATATACTCTGTAATATGAGTCATAGGATAGAACAA	31062	TTTGTTGTTCCGCCAATGCAATAGAGAACAAATGCGAGAAAGGGGTTTTCATTTTCAGCATTTAATATTTAATTTAGGGTCGTGGAAAAATGGGGATTTTGTTTTTTGCTTTGATCCCTTAAAAGATATACTCTGTAATATGAGTCATAGGATAGAACAA	31077	T	31022	T	31018	T	31068	TTTGTTGTTCCGCCAATGCAATAGAGAACAAATGCGAGAAAGGGGTTTTCATTTTCAGCATTTAATATTTAATTTAGGGTCGTGGAAAAATGGGGATTTTGTTTTTTGCTTTGATCCCTTAAAAGATATACTCTGTAATATGAGTCATAGGATAGAACAA	30647	TTTGTTGTTCCACCAATGCAATAGAGAACAAATGCGAGAAAGGGGTTTTCATTTTCAGCATTTAATATTTAATTTAGGGTCGTGGAAAAATGGGGATTTTGTTTTTTGCTTTGATCCCTTAAAAGATATACTCTGTAATATGAATCATAGGATAGAACAA	30534	trnT-GGU~psbD	Intergenic
246	32093	GTC	31096	GTC	31106	GTC	31293	GTT	31308	GTC	31094	GTC	31090	GTC	31140	GCC	30878	GTC	30765	trnT-GGU~psbD	Intergenic
247	32164	TGAG	31167	TGAG	31177	TGGA	31364	TGGA	31379	TGAG	31165	TGAG	31161	TAGA	31211	TGGA	30949	TGAG	30836	trnT-GGU~psbD	Intergenic
248	32171	GGA	31174	GGA	31184	GTC	31371	GGA	31386	GGA	31172	GGA	31168	GTC	31218	GTC	30956	GGA	30843	trnT-GGU~psbD	Intergenic
249	32186	T	31189	T	31199	T	31386	T	31401	T	31187	T	31183	T	31233	T	30971	TAATCG	30858	trnT-GGU~psbD	Intergenic
250	32254	A	31252	A	31262	A	31449	A	31464	A	31250	A	31246	A	31296	A	31034	AT	30926	trnT-GGU~psbD	Intergenic
251	34745	AGGTGGGA	33742	AGGTGGGA	33752	ATCCCACC	33939	ATCCCACC	33954	ATCCCACC	33740	AGGTGGGA	33736	ATCCCACC	33786	ATCCCACC	33524	AGGTGGGA	33417	psbC~trnS-UGA	Intergenic
252	35330	GA	34327	GA	34337	GA	34524	GAA	34539	GA	34325	GA	34321	GA	34371	GA	34109	GAC	34002	psbZ~trnG-GCC	Intergenic
253	35398	CCGA	34394	CCGA	34404	CCG	34591	CAAAAAAAA	34607	CCGA	34392	CCGA	34388	CCG	34438	CCGAA	34176	CCG	34070	psbZ~trnG-GCC	Intergenic
254	35413	ATC	34404	ATC	34414	AAA	34600	AAA	34622	ATC	34402	ATC	34398	ATC	34447	AAA	34187	ATC	34079	psbZ~trnG-GCC	Intergenic
255	35417	C	34408	C	34418	CGAA	34604	CGAA	34626	C	34406	C	34402	C	34451	CGAA	34191	C	34083	psbZ~trnG-GCC	Intergenic
256	35464	A	34452	A	34462	ATATAATTATAT	34651	A	34673	A	34450	A	34446	A	34495	A	34238	A	34127	psbZ~trnG-GCC	Intergenic
257	35488	A	34465	A	34475	A	34675	A	34686	A	34463	A	34459	A	34508	AT	34251	A	34140	psbZ~trnG-GCC	Intergenic
258	35504	G	34480	G	34490	GT	34690	GTT	34701	G	34478	G	34474	G	34523	GT	34267	GT	34155	psbZ~trnG-GCC	Intergenic
259	35569	T	34543	T	34553	T	34754	T	34766	T	34541	T	34537	T	34586	TA	34331	T	34219	psbZ~trnG-GCC	Intergenic
260	35699	TAATGTACTGCGATAAAAAATTCGGTATAGTTGAGTTTACTACTATAACTATGGTAGTTAGTATTCCATCTTCCCCTTATCTTTGCCTCCCATCCAAAAAATTGA	34672	TAATGTACTGCGATAAAAAATTCGGTATAGTTGAGTTTACTACTATAACTATGGTAGTTAGTATTCCATCTTCCCCTTATCTTTGCCTCCCATCCAAAAAATTGA	34682	T	34883	T	34895	TAATGTACTGCGATAAAAAATTCGGTATAGTTGAGTTTACTACTATAACTATGGTAGTTAGTATTCCATCTTCCCCTTATCTTTGCCTCCCATCCAAAAAATTGA	34670	TAATGTACTGCGATAAAAAATTCGGTATAGTTGAGTTTACTACTATAACTATGGTAGTTAGTATTCCATCTTCCCCTTATCTTTGCCTCCCATCCAAAAAATTGA	34666	TAATGTACTGCGATAAAAAATTCGGTATAGTTGAGTTTACTACTATAACTATGGTAGTTAGTATTCCATCTTCCCCTTATCTTTGCCTCCCATCCAAAAAATTGA	34715	T	34461	T	34348	trnG-GCC~trnfM-CAU	Intergenic
261	35823	TACTAGGTAAAAAATCACACCTAAAAATCAATTTTTAAGCAAAAA	34796	TACTAGGTAAAAAATCACACCTAAAAATCAATTTTTAAGCAAAAA	34806	TACTAGGTAAAAAATCACACTTAAAAATCAATTTTTAAGCAAAAA	34903	TACTAGGTAAAAAATCACACCTAAAAATCAATTTTTAAGCAAAAA	34915	TACTAGGTAAAAAATCACACCTAAAAATCAATTTTTAAGCAAAAG	34794	TACTAGGTAAAAAATCACACCTAAAAATCAATTTTTAAGCAAAAA	34790	TACTAGGTAAAAAATCACACCTAAAAATCAATTTTTAAGCAAAAA	34839	TA	34481	TACTAGGTAAAAAATCACACCTAAAAATCAATTTTTAAGCAAAAA	34368	trnG-GCC~trnfM-CAU	Intergenic
262	35978	G	34951	G	34961	G	35058	G	35070	G	34949	G	34945	GA	34994	G	34593	G	34523	trnfM-CAU~rps14	Intergenic
263	36055	T	35027	T	35037	TG	35134	T	35146	T	35025	T	35021	T	35071	T	34669	T	34599	trnfM-CAU~rps14	Intergenic
264	36104	AT	35075	AT	35085	AT	35183	A	35194	AT	35073	AT	35069	AT	35119	AT	34717	A	34647	trnfM-CAU~rps14	Intergenic
265	36475	A	35446	A	35456	A	35554	A	35564	A	35444	A	35440	AT	35490	A	35088	A	35017	rps14~psaB	Intergenic
266	38781	C	37751	C	37761	C	37859	C	37869	C	37749	C	37745	C	37796	CCATTAT	37393	C	37322	psaB~psaA	Intergenic
267	39556	GCA	38520	GCA	38530	GTG	38628	GCG	38638	GCA	38518	GCA	38514	GCA	38565	GCG	38168	GCG	38091	psaA	Genic
268	41124	ATTTTTTTTT	40088	ATTTTTTTT	40098	A	40196	ATT	40206	ATTTTTTT	40086	ATTTTTTT	40082	ATTT	40133	A	39736	ATTTTTTTT	39659	psaA~ycf3	Intergenic
269	41290	C	40254	C	40263	CTTTTGCTTTTCCTGGCATGACGAAGAAACTGTTTTTTTTTGCTAGTGTATTTATATCTGAATGTAAAAGTGCCCATATCAATATACTTCTATGAAACATCTTCTTATGCGATATCCATATTTAGTAATTCGGGGGCATACTTTATTTATTTATTAGCTATATCCTATACGATTTGATACTGCTGTATCCCTATCA	40353	CTTTTACTTTTCCTGGCATGACGAAGAAACTGTTTTTTTTTGCTAGTGTATTTATATCTGAATGTAAAAGTGCCCATATCAATATACTTCTATGAAACATCTTCTTATGCGATATCCATATTTAGTAATTCGGGGGCATACTTTATTTATTTATTAGCTATATCCTATACGATTTGATACTGCTGTATCCCTATCA	40365	C	40250	C	40246	C	40293	CTTTGACTTTTCCTGGCATGACGAAGAAACTGTTTTTTTTTTTTGCTAGTGTATTTATATCTGAATGTAAAAGTGCCCATATCGATATACTTCTATGAAACATCTTCTTATGCGATATTCATATTTAGTAATTCGGGGGCATACTTTATTTATTTATTAGCTATATCCTATACGATTTGATACTGCTGTATCCCTATCA	39893	CTTTGACTTTTCCTGGCATGACGAAGAAACTGTTTTTTTTTTTGCTAGTGTATTTATATCTGAATGTAAAAGTGCCCATATCGATATACTTCTATGAAACATCTTCTTATGCGATATCCATATTTAGTAATTCGGGGGCATACTTTATTTATTTATTTATTAGCTATATCCTATACGATTTGATACTGCTGTATCCCTATCA	39824	psaA~ycf3	Intergenic
270	41514	AC	40276	AC	40285	A	40570	A	40582	AC	40272	AC	40268	AC	40315	A	40113	AC	40047	psaA~ycf3	Intergenic
271	41609	T	40371	T	40380	T	40664	T	40676	T	40367	T	40363	TCACCATTTTAATAAATTAAAA	40410	T	40207	T	40142	psaA~ycf3	Intergenic
272	41662	GCG	40403	GCG	40412	GAA	40696	GAG	40708	GCG	40399	GCG	40395	GCG	40463	GAG	40239	GAG	40174	psaA~ycf3	Intergenic
273	41951	A	40692	A	40701	AT	40985	AT	40997	A	40688	A	40684	A	40752	AT	40528	AT	40463	ycf3~ycf3	Intergenic
274	42046	A	40786	A	40795	A	41080	AT	41092	A	40782	A	40778	A	40846	A	40623	A	40558	ycf3~ycf3	Intergenic
275	42100	T	40839	T	40848	TA	41133	T	41146	T	40835	T	40831	T	40899	T	40676	T	40611	ycf3~ycf3	Intergenic
276	42136	C	40874	C	40883	C	41169	C	41181	C	40870	CTCATATA	40866	C	40934	C	40711	C	40646	ycf3~ycf3	Intergenic
277	42172	G	40903	G	40912	GA	41198	GA	41210	G	40899	G	40902	GA	40963	GA	40740	GA	40675	ycf3~ycf3	Intergenic
278	42188	CG	40918	CG	40927	CG	41214	CG	41226	CG	40914	CG	40917	CG	40979	CCTCCGT	40756	CG	40691	ycf3~ycf3	Intergenic
279	42302	T	41027	T	41036	TTATGAC	41323	T	41335	T	41023	T	41026	T	41088	T	40870	T	40800	ycf3~ycf3	Intergenic
280	42425	TCA	41144	TCA	41153	TTA	41446	TTA	41452	TCA	41140	TCA	41143	TCC	41205	TTA	40987	TTA	40917	ycf3~ycf3	Intergenic
281	42502	T	41221	T	41230	T	41523	T	41529	T	41217	T	41220	T	41282	TA	41064	T	40994	ycf3~ycf3	Intergenic
282	42515	G	41233	G	41242	G	41535	GTATTTACTATAG	41541	G	41229	G	41232	G	41294	GTATTTACTATAG	41077	GTATTTACTATAG	41006	ycf3~ycf3	Intergenic
283	42822	TA	41528	TA	41537	T	41830	T	41848	TA	41524	TA	41527	TA	41589	T	41384	T	41313	ycf3~ycf3	Intergenic
284	43168	ATTCTTTCTT	41874	ATTCTTTCTT	41883	A	42175	A	42193	ATTCTTTCTT	41870	ATTCTTTCTT	41873	ATTCTTTCTT	41935	A	41729	A	41658	ycf3~ycf3	Intergenic
285	43447	AAA	42153	AAA	42162	ACC	42445	ACC	42463	AAA	42149	AAA	42152	AAA	42214	ACC	41999	ACC	41928	ycf3~ycf3	Intergenic
286	43479	TTC	42185	TTC	42194	T	42477	T	42495	TTC	42181	TTC	42184	TTC	42246	T	42031	T	41960	ycf3~ycf3	Intergenic
287	43491	G	42197	G	42206	G	42487	GA	42505	G	42193	G	42196	G	42258	G	42041	G	41970	ycf3~ycf3	Intergenic
288	43507	AAGCAAGA	42212	AAGCAAGA	42221	AGCAAGA	42502	AAGCAAGAA	42521	AAGCAAGA	42208	AAGCAAGA	42211	AAGCAAGA	42273	AAGCAAGA	42056	AAGCAAG	41985	ycf3~ycf3	Intergenic
289	43712	ATTGTAC	42416	ATTGTAC	42425	A	42705	ATTGTAC	42726	ATTGTAC	42412	ATTGTAC	42415	ATTGTAC	42477	ATTGTAC	42260	ATTGTAC	42188	ycf3~trnS-GGA	Intergenic
290	43725	ACG	42429	ACG	42438	ACG	42712	ATG	42739	ACG	42425	ACG	42428	ACG	42490	ACG	42273	ACA	42201	ycf3~trnS-GGA	Intergenic
291	43740	A	42444	A	42453	A	42727	A	42754	A	42440	A	42443	A	42505	A	42288	AC	42216	ycf3~trnS-GGA	Intergenic
292	43754	TA	42457	TA	42466	TA	42740	T	42767	TA	42453	TA	42456	TA	42518	TA	42301	TA	42230	ycf3~trnS-GGA	Intergenic
293	43797	GGATGA	42500	GGATGA	42509	G	42783	G	42809	GGATGA	42496	GGATGA	42499	GGATGA	42561	G	42344	GGATGA	42273	ycf3~trnS-GGA	Intergenic
294	43812	TGA	42515	TGA	42524	TGA	42793	TGA	42819	TGA	42511	TGA	42514	TGA	42576	TTC	42354	TGA	42288	ycf3~trnS-GGA	Intergenic
295	43845	A	42548	A	42557	AT	42826	A	42852	A	42544	A	42547	A	42609	A	42387	A	42321	ycf3~trnS-GGA	Intergenic
296	43986	TAA	42688	TAA	42697	TTA	42967	TTC	42992	TAA	42684	TAA	42687	TAA	42749	TTC	42527	TTC	42461	ycf3~trnS-GGA	Intergenic
297	44003	A	42705	A	42714	A	42984	A	43009	A	42701	A	42704	A	42766	AT	42544	A	42478	ycf3~trnS-GGA	Intergenic
298	44339	GTTACCGATCACAATGTATCAAATTCAAATAACAATTGATAGCATTATTCCAACAGTAAGTAAGAACTTTATTTGATTTGATAGAGACCTAATTACATTACTGTGGTACGTAAAATAGAAATATGGGAAAAGCAAAAAAAAAAAAATCCTACTGCCGATCCATTTGTGATACGTGAATAAGAAAAAAAATGTGGATCAAGGCTCTTAAATCTATTTCCTTTTGTCTGAACCTTTCTTGTTATTTTCATTAGG	43040	GTTACCGATCACAATGTATCAAATTCAAATAACAATTGATAGCATTATTCCAACAGTAAGTAAGAACTTTATTTGATTTGATAGAGATTCTCTATTCCTAATTACATTACTGTGGTACGTAAAATAGAAATATGGGAAAAGCAAAAAAAAAAAAATCCTACTGCCGATCCATTTGTGATACGTGAATAAGAAAAAAAATGTGGATCAAGGCTCTTAAATCTATTTCCTTTTGTCTGAACCTTTCTTGTTATTTTCATTAGG	43049	GTTACCGATCACAATGTATCAAATTCAAATAACAATTGATAGCATCATTCCAACAGTAAGTAAGAACTTTATTTGATTTGATAGAGATTCTCTATTCCTAATTACATTACTGTGGTACGTAAAATAGAAATATGGGAAAAGCAAAAAAAAAAAAATCCTACTGCCGATCCATTTGTAATACGTGAATAAGAAAAAAAAATGTGGATCAAGGCTCTTAAATCTATTTCCTTCGACAAAAAAAGGGTATGGTATAAAGTCAAATTGTCTGAACCTTTCTTGTTATTTTCATTAGG	43319	GTTACCGATCACAATGTATCAAATTCAAATAACAATTGATAGCATTATTCCAACAGTAAGTAAGGTAAGAACTTTATTTGATTTGATAGAGATTCTCTATTCCTAATTACATTACTGTGGTACGTAAAATATAAATATGGGAAAAGCAAAAAAAAAAAAAAAAATCCTACTGCCGATCCATTTGTGATACGTGAATAAGAAAAAAATGTGGATCAAGGCTCTTAAATCTATGTTCCTTCGACAAAAAAAGGGTATGGTATAAAGTCAAATTGTCTGAACCTTTCTTGTTATTTTCATTAGG	43344	GTTACCGATCACAATGTATCAAATTCAAATAACAATTGATAGCATTATTCCAACAGTAAGTAAGAACTTTATTTGATTTGATAGAGATTCTCTATTCCTAATTACATTACTGTGGTACGTAAAATAGAAATATGGGAAAAGCAAAAAAAAAAAAATCCTACTGCCGATCCATTTGTGATACGTGAATAAGAAAAAAAATGTGGATCAAGGCTCTTAAATCTATTTCCTTTTGTCTGAACCTTTCTTGTTATTTTCATTAGG	43036	GTTACCGATCACAATGTATCAAATTCAAATAACAATTGATAGCATTATTCCAACAGTAAGTAAGAACTTTATTTGATTTGATAGAGATTCTCTATTCCTAATTACATTACTGTGGTACGTAAAATAGAAATATGGGAAAAGCAAAAAAAAAAAAATCCTACTGCCGATCCATTTGTGATACGTGAATAAGAAAAAAAATGTGGATCAAGGCTCTTAAATCTATTTCCTTTTGTCTGAACCTTTCTTGTTATTTTCATTAGG	43039	GTTACCGATCACAATGTATCAAATTCAAATAACAATTGATAGCATTATTCCAACAGTAAGTAAGAACTTTATTTGATTTGATAGAGATTCTCTATTCCTAATTACATTACTGTGGTACGTAAAATAGAAATATGGGAAAAGCAAAAAAAAAAATCCTACTGCCGATCCATTTGTGATACGTGAATAAGAAAAAAAATGTGGATCAAGGCTCTTAAATCTATTTCCTTTTGTCTGAACCTTTCTTGTTAT	43101	GTTACCGATCACAATGTATCAAATTCAAATAACAATTGATAGCATTATTCCAACAGTAAGTAAGAACTTTATTTGATTTGATAGAGATTCTCTATTCCTAATTACATTACTGTGGTACATAAAATATCAATATGGGAAAAGCAAAAAAAAAAAAACCTACTGCCGATCCATTTGTGATACGTGAATAAGAAAAAAAATGTGGATCAAGGCTTTTAAATCCATTTCCTTCGACAAAAAAAGGGTATGGTATAAAGTCAAATTGCCTGAACCTTTCTTGTTATTTTCATTAGG	42880	GTTAGG	42813	trnS-GGA~rps4	Intergenic
299	45171	A	43821	A	43839	AGGCCTT	44141	A	44174	A	43826	A	43829	A	43879	A	43700	A	43348	rps4	Genic
300	45262	CTT	43906	CTT	43924	C	44232	C	44259	CTT	43911	CTT	43914	C	43964	C	43785	CT	43433	rps4~trnT-UGU	Intergenic
301	45282	TTAAAGAAAAATC	43926	TTAAAGAAAAATC	43944	TTAAAGAAAAATC	44250	TTAAAGAAAAATC	44277	TTAAAGAAAAATC	43931	TTAAAGAAAAATC	43934	TTAAAGAAAATC	43982	T	43803	TTAAAGAAAAATC	43452	rps4~trnT-UGU	Intergenic
302	45547	AG	44191	AG	44209	AG	44515	AGG	44542	AG	44196	AG	44199	AG	44246	AC	44056	AG	43717	rps4~trnT-UGU	Intergenic
303	45579	A	44222	A	44240	AT	44546	A	44574	A	44227	A	44230	A	44277	A	44087	A	43748	rps4~trnT-UGU	Intergenic
304	45702	CCAG	44344	CGAG	44362	CCGG	44669	CCGG	44696	CCAG	44349	CCAG	44352	CCAA	44399	CCGG	44209	CCGG	43870	trnT-UGU~trnL-UAA	Intergenic
305	45713	CAG	44355	CAG	44373	CAG	44680	CAA	44707	CAG	44360	CAG	44363	CTG	44410	CAG	44220	CAG	43881	trnT-UGU~trnL-UAA	Intergenic
306	45743	TA	44385	TA	44403	T	44710	T	44737	TA	44390	TA	44393	TA	44440	T	44250	T	43911	trnT-UGU~trnL-UAA	Intergenic
307	45751	A	44393	A	44411	ATATTTATTATT	44717	ATATTTATTATT	44744	A	44398	A	44401	A	44448	ATATTTATTATT	44257	A	43918	trnT-UGU~trnL-UAA	Intergenic
308	45768	A	44399	A	44417	A	44734	A	44761	A	44404	A	44407	ATT	44454	A	44274	A	43924	trnT-UGU~trnL-UAA	Intergenic
309	45777	TAAA	44406	TAAA	44424	TTAA	44741	TTAA	44768	TAAA	44411	TAAA	44414	TTTT	44463	TTAA	44281	TTAA	43931	trnT-UGU~trnL-UAA	Intergenic
310	45907	T	44536	T	44554	TA	44871	TA	44898	T	44541	T	44544	TA	44593	TA	44411	TA	44061	trnT-UGU~trnL-UAA	Intergenic
311	45911	TTA	44539	TTA	44557	TAT	44875	TTA	44902	TTA	44544	TTA	44547	TTA	44597	TTA	44415	TTA	44065	trnT-UGU~trnL-UAA	Intergenic
312	45915	TTC	44543	TTC	44561	TCT	44879	TTC	44906	TTC	44548	TTC	44551	TTC	44601	TTC	44419	TTC	44069	trnT-UGU~trnL-UAA	Intergenic
313	45964	TA	44592	TA	44610	TA	44928	TA	44955	TA	44597	TA	44600	TA	44650	TA	44468	T	44118	trnT-UGU~trnL-UAA	Intergenic
314	45981	TAAT	44609	TAAT	44627	TCAT	44945	TA	44972	TAAT	44614	TAAT	44617	TAAT	44667	TAAT	44485	TTAT	44134	trnT-UGU~trnL-UAA	Intergenic
315	46001	ATGATAG	44629	ATGATAG	44647	ATGATAG	44965	ATGATAG	44990	ATGATAG	44634	ATGATAG	44637	ATGATAT	44687	A	44505	ATGATAG	44154	trnT-UGU~trnL-UAA	Intergenic
316	46024	TTT	44652	TTT	44670	T	44988	T	45013	TTT	44657	TTT	44660	TTAAGAATATT	44710	T	44522	T	44177	trnT-UGU~trnL-UAA	Intergenic
317	46040	T	44660	T	44678	T	44994	TTA	45019	T	44665	T	44668	T	44726	TT	44528	TT	44183	trnT-UGU~trnL-UAA	Intergenic
318	46057	T	44675	T	44693	T	45009	T	45036	T	44680	T	44683	TTTAAAG	44741	T	44544	T	44199	trnT-UGU~trnL-UAA	Intergenic
319	46097	TCC	44709	TCC	44727	TCT	45043	TCC	45070	TCC	44714	TCC	44717	TCC	44781	TCC	44578	TTC	44233	trnT-UGU~trnL-UAA	Intergenic
320	46114	G	44726	G	44744	G	45060	GATAAGAT	45087	G	44731	G	44734	G	44798	G	44595	G	44250	trnT-UGU~trnL-UAA	Intergenic
321	46134	GAAAAAAAAA	44739	GAAAAAAAAA	44757	GAAA	45073	GAAAAAAAAAAAAAA	45107	GAAAAAAAAAA	44744	GAAAAAAAA	44747	GAAAAAAA	44811	G	44608	GAAAA	44263	trnT-UGU~trnL-UAA	Intergenic
322	46299	AT	44899	AT	44917	A	45227	A	45272	AT	44905	AT	44906	AT	44969	A	44759	A	44418	trnT-UGU~trnL-UAA	Intergenic
323	46339	C	44939	C	44957	CA	45266	C	45311	C	44945	C	44946	C	45009	C	44798	CAA	44457	trnT-UGU~trnL-UAA	Intergenic
324	46361	C	44959	C	44977	C	45287	CTTTTAGATA	45331	C	44965	C	44966	C	45029	C	44818	C	44479	trnT-UGU~trnL-UAA	Intergenic
325	46413	A	45002	A	45020	A	45330	AT	45383	A	45008	A	45009	A	45072	A	44861	A	44522	trnT-UGU~trnL-UAA	Intergenic
326	46615	T	45203	T	45221	TG	45531	T	45585	T	45209	T	45210	T	45273	TC	45062	T	44723	trnL-UAA~trnL-UAA	Intergenic
327	46644	GT	45231	GT	45249	GT	45560	G	45613	GT	45237	GT	45238	GT	45301	GT	45091	GT	44751	trnL-UAA~trnL-UAA	Intergenic
328	46647	T	45234	T	45252	T	45563	T	45615	TTTTTAA	45240	T	45241	T	45304	T	45094	T	44754	trnL-UAA~trnL-UAA	Intergenic
329	46673	T	45254	T	45272	T	45583	T	45635	T	45266	T	45261	TA	45324	T	45114	T	44774	trnL-UAA~trnL-UAA	Intergenic
330	46810	ACC	45390	ACC	45408	AC	45719	ACT	45771	ACC	45402	ACC	45397	AC	45461	AC	45250	AC	44910	trnL-UAA~trnL-UAA	Intergenic
331	46852	AATATATAT	45432	AATATATAT	45450	A	45760	AAT	45813	AATAT	45444	AATAT	45439	A	45502	AAT	45291	A	44951	trnL-UAA~trnL-UAA	Intergenic
332	46875	A	45455	A	45473	A	45775	A	45830	A	45463	A	45458	A	45517	AAA	45308	A	44966	trnL-UAA~trnL-UAA	Intergenic
333	46953	A	45531	A	45549	ATTATTC	45851	A	45906	A	45539	A	45534	A	45593	A	45386	A	45042	trnL-UAA~trnL-UAA	Intergenic
334	46986	CT	45558	CT	45576	CT	45884	CT	45933	CT	45566	CT	45561	C	45620	CT	45413	CT	45069	trnL-UAA~trnL-UAA	Intergenic
335	47481	ATAATTAGGTC	46053	ATAATTAGGTC	46071	A	46379	A	46428	ATAATTAGGTC	46061	ATAATTAGGTC	46056	ATAATTAGGTA	46114	A	45908	A	45564	trnF-GAA~ndhJ	Intergenic
336	47556	GGTAAA	46128	GGTAAA	46146	GGTAAA	46444	GGTAAA	46493	GGTAAA	46136	GGTAAA	46131	GGTAAA	46189	G	45973	GGTAAA	45629	trnF-GAA~ndhJ	Intergenic
337	47670	A	46242	A	46260	A	46558	AT	46607	A	46250	A	46245	A	46303	A	46082	A	45743	trnF-GAA~ndhJ	Intergenic
338	47687	G	46258	G	46276	GTTATTGG	46574	GTTATTGT	46624	G	46266	G	46261	G	46319	GTTATTGG	46098	GTTATTGG	45759	trnF-GAA~ndhJ	Intergenic
339	47803	CG	46367	CG	46385	CGTATTT	46690	CGTATTT	46740	CG	46375	CG	46370	CG	46428	CATATTT	46214	CGTATTT	45875	trnF-GAA~ndhJ	Intergenic
340	47828	TG	46387	TG	46405	T	46715	T	46765	T	46395	TG	46390	T	46448	T	46239	T	45900	trnF-GAA~ndhJ	Intergenic
341	47846	CCC	46405	CCC	46423	CCT	46732	CGT	46782	CCC	46412	CCC	46408	CCT	46465	CCC	46256	CCT	45917	trnF-GAA~ndhJ	Intergenic
342	47866	CT	46425	CT	46443	C	46752	CT	46802	CT	46432	CT	46428	CT	46485	CTT	46276	CT	45937	trnF-GAA~ndhJ	Intergenic
343	47882	T	46440	T	46458	T	46766	T	46817	T	46447	T	46443	T	46500	T	46292	TG	45952	trnF-GAA~ndhJ	Intergenic
344	48027	C	46584	C	46602	C	46910	C	46961	C	46591	C	46587	C	46644	CT	46436	C	46097	trnF-GAA~ndhJ	Intergenic
345	48039	T	46595	T	46613	T	46921	TA	46972	T	46602	T	46598	T	46655	T	46448	T	46108	trnF-GAA~ndhJ	Intergenic
346	48692	T	47247	T	47265	T	47573	T	47625	T	47254	T	47250	T	47307	T	47100	TA	46760	ndhJ~ndhK	Intergenic
347	48756	C	47310	C	47328	C	47636	C	47688	C	47317	C	47313	CT	47370	C	47163	C	46824	ndhK	Genic
348	49904	GAATTGTAATTGTCAATTAATCCAGAACTTCTTAGGAGAA	48457	GAATTGTAATTGTCAATTAATCCAGAACTTCTTAGGAGAA	48475	GAATTGTAATTGTCAATTAATCCAGAACTTCTTAGGAGAA	48783	GAATTGTAATTGTCAATTAATCCAGAACCAGAACTTCTTAGGAGAA	48835	GAATTGTAATTGTCAATTAATCCAGAACTTCTTAGGAGAA	48464	GAATTGTAATTGTCAATTAATCCAGAACTTCTTAGGAGAA	48460	GAATTGTAATTGTCAATTAATCCAGAACCAGAACTTCTTAGGAGAA	48518	G	48310	GAATTGTAATTGTCAATTAATCCAGAACCAGAACTTCTTAGGAGAA	47971	ndhC~trnV-UAC	Intergenic
349	50010	TG	48557	TG	48575	TA	48883	TG	48941	TG	48564	TG	48560	TG	48624	TGTTTCA	48371	TG	48077	ndhC~trnV-UAC	Intergenic
350	50046	T	48588	T	48606	T	48914	T	48972	T	48595	T	48591	T	48655	T	48407	TA	48108	ndhC~trnV-UAC	Intergenic
351	50055	TTATTTTTTCATTGTTTGTATTGACTCGATACAAAAAATTTAATACATCGAACTATTCGACAGACCAAATTACCCAACCAACTCAACTGATAGAATATAAAATAAAACTCAAGTTGATACATTTAGGACTAATTAATCATATCCAAAACAATCAATTGGAGTTATTGTTCTCGATTAGTCTGGGGACTTCCAC	48596	TTATTTTTTCATTGTTTGTATTGACTCGATACAAAAAATTTAATACATCGAACTATTCGACAGACCAAATTACCCAACCAACTCAACTGATAGAATATAAAATAAAACTCAAGTTGATACATTTAGGACTAATTAATCATATCCAAAACAATCAATTGGAGTTATTGTTCTCGATTAGTCTGGGGACTTCCAC	48614	TTATTTTTTCATTGTTTGTATTGACTCGATACAAAAAATTTAATACATCGAACTATTCGACAGACCAAATTACCCAACCAACTCAACTGATAGAATATAAAATCAAACTCAAGTTGATACATTTAGGACTAATTAATCATATCCAAAACAATCAATTGGAGTTATTGTTCTCGATTAGTCTGGGGACTTCCAC	48922	T	48980	TTATTTTTTCATTGTTTGTATTGACTCGATACAAAAAATTTAATACATCGAACTATTCGACAGACCAAATTACCCAACCAACTCAACTGATAGAATATAAAATAAAACTCAAGTTGATACATTTAGGACTAATTAATCATATCCAAAACAATCAATTGGAGTTATTGTTCTCGATTAGTCTGGGGACTTCCAC	48603	TTATTTTTTCATTGTTTGTATTGACTCGATACAAAAAATTTAATACATCGAACTATTCGACAGACCAAATTACCCAACCAACTCAACTGATAGAATATAAAATAAAACTCAAGTTGATACATTTAGGACTAATTAATCATATCCAAAACAATCAATTGGAGTTATTGTTCTCGATTGGTCTGGGGACTTCCAC	48599	TTATTTTTTCATTGTTTGTATTGACTCGATACAAAAAATTTAATACATCGAACTATTCGACAGACCAAATTACCCAACCAACTCAACTGATAGAATATAAAATAAAACTCAAGTTGATACATTTAGGACTAATTAATCATATCCAAAACAATCAATTGGAGTTATTGTTCTCGACTAGTCTGGGGACTTCCAC	48663	TTATTTTTTCATTGTTTGTATTGACTCGATACAAAAAATTTAATACATCGAACTATTCGACAGACCAAATTACCCAACCAACTCAACTGATAGAATATAAAATAAAACTCAAGTTGATACATTTAGGACTAATTAATCATATCCAAAACAATCAATTGGAGTTATTGTTCTCGATTAGTCTGGGGACTTCCAC	48415	TTATTTTTTCATTGTTTGTATTGACTCGATACAAACAATTTAATACATCGAACTATTCGACAGACCAAATTACCCAACCAACTCAACTGATAGAATATAAAATAAAACTCAAGTTGATACATTTAGGACTAATTAATCATATCCAAAACAATCAATTGGAGTTATTGTTCTCGATTAGTCTGGGGACTTCCAC	48117	ndhC~trnV-UAC	Intergenic
352	50264	C	48805	C	48823	C	49131	C	48997	C	48812	C	48808	C	48872	CAA	48624	CA	48326	ndhC~trnV-UAC	Intergenic
353	50279	G	48818	G	48836	G	49144	G	49010	G	48825	G	48821	GG	48885	G	48639	G	48340	ndhC~trnV-UAC	Intergenic
354	50299	C	48837	C	48855	C	49163	CTATG	49029	C	48844	C	48840	C	48905	C	48658	C	48359	ndhC~trnV-UAC	Intergenic
355	50480	T	49014	T	49032	T	49340	T	49210	T	49021	T	49017	TATGTAC	49082	T	48835	T	48536	ndhC~trnV-UAC	Intergenic
356	50539	TGG	49067	TGG	49085	TGG	49393	TGG	49263	TGG	49074	TGG	49070	TAG	49141	TGG	48888	TGA	48589	ndhC~trnV-UAC	Intergenic
357	50590	A	49118	A	49136	A	49444	AT	49314	A	49125	A	49121	A	49192	A	48939	A	48640	ndhC~trnV-UAC	Intergenic
358	50880	T	49407	T	49425	T	49733	T	49604	T	49414	T	49410	T	49481	TA	49228	T	48929	trnV-UAC~trnV-UAC	Intergenic
359	51355	G	49881	G	49899	GT	50207	G	50078	G	49888	G	49884	G	49955	G	49703	G	49403	trnV-UAC~trnM-CAU	Intergenic
360	51410	T	49935	T	49953	TC	50262	TC	50132	T	49942	T	49938	T	50009	TC	49757	TC	49457	trnV-UAC~trnM-CAU	Intergenic
361	51576	TTTAGTTGTA	50100	TTTAGTTGTA	50118	TTTAGTTGTA	50428	TTTAGTTGTA	50298	TTTAGTTGTA	50107	TTTAGTTGTA	50103	TTTAGTTGTA	50174	T	49923	TTTAGTTATA	49623	trnM-CAU~atpE	Intergenic
362	53566	A	52090	A	52108	A	52418	A	52288	A	52097	A	52093	AAACGCC	52164	A	51904	A	51613	atpB	Genic
363	53613	A	52131	A	52149	AT	52459	AT	52329	A	52138	A	52134	A	52211	AT	51945	A	51654	atpB~rbcL	Intergenic
364	53650	GA	52167	GA	52185	GA	52496	GA	52366	GA	52174	GA	52170	G	52247	GA	51982	GA	51690	atpB~rbcL	Intergenic
365	53799	CTTTATTTC	52316	CTTTATTTC	52334	CTTTATTTC	52645	CTTTATTTA	52515	CTTTATTTC	52323	CTTTATTTC	52319	CTTTATTTC	52395	C	52131	CTTTATTTTC	51839	atpB~rbcL	Intergenic
366	53850	T	52366	T	52384	T	52695	T	52565	T	52373	T	52369	T	52445	T	52173	TA	51890	atpB~rbcL	Intergenic
367	54005	GAGTATACAAT	52520	GAGTATACAAT	52538	GAGTATACAAT	52849	GAGTATACAAT	52719	GAGTATACAAT	52527	GAGTATACAAT	52523	GAGTATACAAT	52599	GAGTATACAAT	52327	G	52045	atpB~rbcL	Intergenic
368	54040	A	52555	A	52573	A	52884	A	52754	A	52562	A	52558	A	52634	AT	52362	A	52070	atpB~rbcL	Intergenic
369	54909	CAC	53423	CAC	53441	CGC	53752	CAC	53622	CAC	53430	CAC	53426	CAC	53502	CAA	53231	CAA	52938	rbcL	Genic
370	55743	T	54257	T	54275	T	54586	TT	54456	T	54264	T	54260	T	54336	T	54065	T	53772	rbcL~accD	Intergenic
371	55746	TTTAGG	54259	TCCTAA	54277	TTTAGG	54588	TTTAGG	54459	TTTAGG	54266	TCCTAA	54262	TTTAGG	54338	TCCTAA	54067	TTTAGG	53774	rbcL~accD	Intergenic
372	55789	T	54302	T	54320	T	54631	TA	54502	T	54309	T	54305	T	54381	T	54110	T	53817	rbcL~accD	Intergenic
373	55797	C	54309	C	54327	C	54638	C	54510	C	54316	C	54312	C	54388	C	54117	CA	53824	rbcL~accD	Intergenic
374	55815	T	54326	T	54344	T	54655	TA	54527	T	54333	T	54329	T	54405	T	54134	T	53842	rbcL~accD	Intergenic
375	55837	G	54347	G	54365	G	54676	G	54549	G	54354	G	54350	G	54426	GTATAAATATATACT	54155	GTATAAATATATACT	53863	rbcL~accD	Intergenic
376	55874	TTA	54370	TTA	54388	TAC	54699	TAC	54572	TTA	54377	TTA	54373	TTA	54449	TAC	54192	TAC	53900	rbcL~accD	Intergenic
377	55914	A	54410	A	54428	A	54739	A	54612	A	54417	A	54413	A	54489	A	54232	AT	53940	rbcL~accD	Intergenic
378	55982	TGTTTATTTTATC	54477	TGTTTATTTTATC	54495	TGTTTATTTTATC	54806	T	54679	TGTTTATTTTATC	54484	TGTTTATTTTATC	54480	TGTTTATTTTATC	54556	TGTTTATTTTATC	54299	TGTTTATTTTATC	54008	rbcL~accD	Intergenic
379	56009	TA	54504	TA	54522	TA	54833	TA	54694	TA	54511	TA	54507	T	54583	TC	54326	TC	54035	rbcL~accD	Intergenic
380	56045	TGGGGATTATT	54540	TGGGGATTATT	54558	TGGGGATTATG	54869	TGGGGATTATT	54730	TGGGGATTATT	54547	TGGGGATTATT	54543	TGGGGATTATT	54618	T	54362	TGGGGATTATT	54071	rbcL~accD	Intergenic
381	56537	GAGTAATAGTGACAATTATGCTTTCAGTAATGTTGATTATTTATTTGATATCGGGAATATTTGGAGTTTGGTCTCTGATGACACCTTTTTAGTTAGAGAT	55032	GAGTAATAGTGACAATTATGCTTTCAGTAATGTTGATTATTTATTTGATATCGGGAATATTTGGAGTTTGGTCTCTGATGACACCTTTTTAGTTAGAGAT	55050	GAGTAATAGTGACAATTATACTTTCAGTAATGTTGATTATTTATTTGATATCGGGAATATTTGGAGTTTGGTCTCTGATGACACCTTTTTAGTTAGAGAT	55361	GAGTAATAGTGACAATTATGCTTTCAGTAATGTTGATTATTTATTTGATATCGGGAATATTTGGAGTTTGGTTTCTGATGACACCTTTTTAGTTAGAGAT	55222	GAGTAATAGTGACAATTATGCTTTCAGTAATGTTGATTATTTATTTGATATCGGGAATATTTGGAGTTTGGTCTCTGATGACACCTTTTTAGTTAGAGAT	55039	GAGTAATAGTGACAATTATGCTTTCAGTAATGTTGATTATTTATTTGATATCGGGAATATTTGGAGTTTGGTCTCTGATGACACCTTTTTAGTTAGAGAT	55035	GAGTAATAGTGACAATTATGCTTTCAGTAATGTTGATTATTTATTTGATATCGGGAATATTTGGAGTTTGGTCTCTGATGACACCTTTTTAGTTAGAGAT	55110	G	54844	GAGTAATAGTGACAATTATGCTTTCAGTAATGTTGATTATTTATTTGATATCGGGAATATTTGGAGTTTGGTCTCTGATGACACCTTTTTAGTTAGAGAT	54563	accD	Genic
382	56882	TGA	55377	TGA	55395	TTC	55706	TTA	55567	TGA	55384	TGA	55380	TGA	55455	TTA	55090	TTA	54908	accD	Genic
383	56905	GTTATAA	55400	GTTATAA	55418	GTTATAA	55729	GTTATAA	55590	GTTATAA	55407	GTTATAA	55403	GTTATAA	55478	G	55113	GTTATAA	54931	accD	Genic
384	57842	AATATATTAAAGT	56337	AATATATTAAAGT	56355	AATATATTAAAGT	56666	AATATATTAAAGT	56527	AATATATTAAAGT	56344	AATATATTAAAGT	56340	AATATATTAAAGT	56415	A	56044	AATATATTAAAGT	55868	accD	Genic
385	57908	T	56403	T	56421	T	56732	TA	56593	T	56410	T	56406	T	56481	T	56098	T	55934	accD~psaI	Intergenic
386	57917	AC	56411	AC	56429	ACTTAAG	56740	ACTTAAG	56602	ACTTAAG	56418	AC	56414	AAC	56489	ACTTAAG	56106	ACTTAAG	55942	accD~psaI	Intergenic
387	57925	T	56414	T	56432	T	56748	TA	56610	T	56426	T	56417	T	56493	TT	56114	TAAGTTT	55950	accD~psaI	Intergenic
388	58028	TA	56511	TA	56529	T	56845	T	56708	TA	56523	TA	56514	TA	56590	T	56212	T	56053	accD~psaI	Intergenic
389	58164	A	56647	A	56665	AG	56980	AG	56843	A	56659	A	56650	A	56726	AG	56347	AG	56188	accD~psaI	Intergenic
390	58231	T	56713	T	56731	TA	57047	TAA	56910	T	56725	T	56716	T	56792	TA	56414	TA	56255	accD~psaI	Intergenic
391	58242	A	56722	A	56740	A	57057	A	56921	A	56734	A	56725	A	56801	AC	56424	A	56265	accD~psaI	Intergenic
392	58270	ATATCTTA	56749	ATATCTTA	56767	ATATCTTA	57084	ATATCTTA	56948	ATATCTTA	56761	ATATCTTA	56752	A	56828	ATATCTTA	56452	AATATTAA	56292	accD~psaI	Intergenic
393	58283	AATATTAAGATTCAAA	56762	AATATTAAGATTCAAA	56780	AATATTAAGATTCAAATATGATATATTATAGAAAGGAGTGTAAAGAACCCTC	57097	AATACGTTAAGAAGACCA	56961	AATATTAAGATTCAAA	56774	AATATTAAGATTCAAA	56765	AATATTAAGATTCAAA	56834	AATATTAAGATTCAAA	56465	AGATATAAGATTCAAATATGATATATTATAGAAAGGAGTGTAAAGAACCCTC	56305	accD~psaI	Intergenic
394	58358	G	56801	G	56819	G	57172	GT	57002	G	56813	G	56804	G	56873	G	56504	G	56380	accD~psaI	Intergenic
395	58393	TCG	56835	TCG	56853	TTG	57206	TTG	57037	TCG	56847	TCG	56838	TCG	56907	TTA	56538	TTG	56414	accD~psaI	Intergenic
396	58468	TAAAAAAAAAAA	56910	TAAAAAAAAAAAA	56928	TAAAAAAAA	57281	TAAAAAA	57112	TAAAAAAAAAT	56922	TAAAAAAAAAAA	56913	TAAAAAAAAAA	56982	TAAAAA	56613	TA	56489	accD~psaI	Intergenic
397	58497	G	56938	G	56957	G	57306	GT	57135	G	56949	G	56941	G	57009	G	56635	G	56507	accD~psaI	Intergenic
398	58531	G	56971	G	56990	G	57339	G	57169	G	56982	G	56974	GGAA	57042	G	56668	G	56540	accD~psaI	Intergenic
399	58663	A	57100	A	57119	AT	57468	A	57298	A	57111	A	57103	A	57174	A	56797	A	56669	accD~psaI	Intergenic
400	58887	A	57323	A	57342	A	57692	A	57521	A	57334	A	57326	A	57397	AT	57020	A	56892	psaI~ycf4	Intergenic
401	58922	AT	57357	AT	57376	A	57726	A	57555	AT	57368	AT	57360	AT	57431	A	57055	A	56926	psaI~ycf4	Intergenic
402	59116	C	57551	C	57570	C	57919	C	57748	C	57562	CA	57554	C	57625	C	57248	C	57119	psaI~ycf4	Intergenic
403	59328	CCG	57762	CCG	57781	CCG	58130	CCA	57959	CCG	57773	CCG	57766	CCG	57836	CTG	57459	CCA	57330	ycf4	Genic
404	59757	AGTATGAGGG	58191	AGTATGAGGG	58210	AGTATGAGGT	58559	AGTATGAGGT	58388	AGTATGAGGG	58202	AGTATGAGGG	58195	AGTATGAGGG	58265	A	57888	AGTATGAGGT	57759	ycf4~petA	Intergenic
405	59838	AATATTAG	58272	AATATTAG	58291	AG	58640	AG	58469	AATATTAT	58283	AATATTAG	58276	AATATTAG	58346	AG	57960	AG	57840	ycf4~petA	Intergenic
406	59943	TA	58377	TA	58396	T	58739	T	58568	TA	58388	TA	58381	T	58451	T	58059	T	57939	ycf4~petA	Intergenic
407	59962	CT	58396	CT	58415	C	58757	CT	58586	CT	58407	CT	58400	CT	58469	CTT	58077	CTT	57957	ycf4~petA	Intergenic
408	60009	T	58442	T	58461	TAAAATTTTATATAATTTATACTAATA	58802	TAAAATTTTATATAATTTATACTAATA	58632	TAAAATTCGATATAATTTATACTAATA	58453	T	58446	TAAAATTCGATATAATTTTAATTTATACTAATA	58515	TTAAATTTTATATAATTTATACTAATA	58124	TAAAATTTTATATAATTTATACTAATA	58004	ycf4~petA	Intergenic
409	60055	TA	58456	TA	58475	T	58842	T	58672	TA	58493	TA	58460	T	58561	T	58164	T	58044	ycf4~petA	Intergenic
410	60213	A	58614	A	58633	A	58999	A	58829	A	58651	A	58618	A	58718	ATT	58321	A	58201	ycf4~petA	Intergenic
411	60257	TAG	58656	TGG	58675	TGG	59041	TGG	58871	TGG	58693	TGG	58660	TGG	58760	TGA	58365	TGG	58243	ycf4~petA	Intergenic
412	60381	A	58780	A	58799	A	59165	AC	58995	A	58817	A	58784	A	58884	A	58489	A	58367	ycf4~petA	Intergenic
413	60494	GA	58892	GAA	58911	GAA	59277	GAA	59108	GA	58929	GAA	58896	G	58996	GAA	58601	GAA	58479	ycf4~petA	Intergenic
414	60501	AAA	58898	AAA	58918	A	59284	AAAAAAAAAAA	59115	AAA	58935	AAA	58903	AAA	59001	A	58608	AAAA	58486	ycf4~petA	Intergenic
415	61127	TCC	59516	TCC	59536	TTT	59900	TTT	59741	TCC	59553	TCC	59521	TCC	59619	TTT	59224	TTT	59105	ycf4~petA	Intergenic
416	61273	T	59662	T	59682	TA	60046	TA	59887	T	59699	T	59667	TA	59765	TA	59370	T	59251	ycf4~petA	Intergenic
417	61282	ATTTATAC	59670	ATTTATAC	59690	ATTTATAC	60055	ATTTATAC	59896	ATTTATAC	59707	ATTTATAC	59675	ATTTATAC	59774	ATTTATAC	59379	A	59259	ycf4~petA	Intergenic
418	61319	T	59707	T	59727	TTCTAAT	60092	T	59933	T	59744	T	59712	T	59811	T	59416	T	59289	ycf4~petA	Intergenic
419	61364	A	59746	A	59766	A	60137	A	59972	A	59783	A	59751	A	59850	AT	59455	A	59328	ycf4~petA	Intergenic
420	62436	A	60817	A	60837	A	61208	A	61043	A	60854	A	60822	AT	60921	A	60527	A	60399	petA~psbJ	Intergenic
421	62553	TA	60933	TA	60953	T	61324	T	61159	TA	60970	TA	60938	T	61038	T	60643	T	60515	petA~psbJ	Intergenic
422	62558	A	60938	A	60958	A	61328	A	61163	A	60975	A	60943	A	61042	AT	60647	A	60519	petA~psbJ	Intergenic
423	62585	AT	60964	AT	60984	A	61354	A	61189	AT	61001	AT	60969	AT	61068	A	60674	A	60545	petA~psbJ	Intergenic
424	62685	TGT	61064	TGT	61084	TTA	61453	TTA	61288	TGT	61101	TGT	61069	TGT	61168	TGT	60773	TTA	60644	petA~psbJ	Intergenic
425	62688	AAAA	61067	AAAA	61087	ATTT	61456	ATTT	61291	AAAA	61104	AAAA	61072	AAAA	61171	AAAA	60776	ATTT	60647	petA~psbJ	Intergenic
426	62692	TAA	61071	TAA	61091	TAC	61460	TAC	61295	TAA	61108	TAA	61076	TAA	61175	TTA	60780	TAC	60651	petA~psbJ	Intergenic
427	62744	T	61123	T	61143	T	61512	TA	61347	T	61160	T	61128	T	61227	T	60832	T	60703	petA~psbJ	Intergenic
428	63013	A	61391	A	61411	A	61780	A	61616	AAT	61428	A	61396	A	61495	A	61100	A	60971	petA~psbJ	Intergenic
429	63022	A	61398	A	61418	ATC	61787	A	61623	A	61437	A	61403	A	61502	A	61107	A	60978	petA~psbJ	Intergenic
430	64324	GAAAGTCAAGATCTTGAGAAAGTGTGAATCCATGGGTTTTAACTAATTCATGTAAAGATATTATCATATTTACACAATTCAATTATATGCAAAATTCATAAACTCTTTTTATGGTT	62698	GAAAGTCAAGATCTTGAGAAAGTGTGAATCCATGGGTTTTAACTAATTCATGTAAAGATATTATCATATTTACACAATTCAATTATATGCAAAATTTATAAACTCTTTTTATGGTT	62718	G	63089	GAAAGTCAAGATCTTGAGAAAGTGTGAATCCATGGGTTTTAACTAATTCATGTAAAGATATTATCATATTTACACAATTTAATTATATGCAAAATTTATAAACCCTTTTTATGGTT	62923	GAAAGTCAAGATCTTGAGAAAGTGTGAATCCATGGGTTTTAACTAATTCATGTAAAGATATTATCATATTTACACAATTCAATTATATGCAAAATTTATAAACTCTTTTTATGGTT	62737	GAAAGTCAAGATCTTGAGAAAGTGTGAATCCATGGGTTTTAACTAATTCATGTAAAGATATTATCATATTTACACAATTCAATTATATGCAAAATTTATAAACTCTTTTTATGGTT	62703	GAAAGTCAAGATCTTGAGAAAGTGTGAATCCATGGGTTTTAACTAATTCATGTAAAGATATTATCATATTTACACAATTCAATTATATGCAAAATTTATAAACCCTTTTTATGGTT	62802	GAAAGTCAAGATCTTGAGAAAGTGTGAATCCATGGGTTTTAACTAATTCATGTAATGATATTATCATATTTACACAATTCAATTATATGCAAAATTTATAAACCCTTTTTATGGTT	62407	GAAAGTCAAGATCTTGAGAAAGTGTGAATCCATGGGTTTTAACTAATTCATGTAAAGATATTATCATATTTACACAATTCAATTATATGCAAAATTTATAAAACCTTTTTTTTTATGGTT	62278	psbE~petL	Intergenic
431	64548	GA	62918	GA	62938	GA	63194	G	63143	GA	62957	GA	62923	GA	63022	GA	62627	GA	62502	psbE~petL	Intergenic
432	64657	A	63027	A	63047	ATGATTA	63303	ATGATTT	63251	A	63066	A	63032	A	63131	ATGATTA	62736	ATGATTA	62611	psbE~petL	Intergenic
433	64723	TCG	63087	TCG	63107	TTG	63369	TTG	63317	TCG	63126	TCG	63092	TCG	63191	TTG	62802	TTA	62677	psbE~petL	Intergenic
434	64740	TG	63104	TG	63124	TG	63386	TG	63334	TG	63143	TG	63109	TAA	63208	TG	62819	TG	62694	psbE~petL	Intergenic
435	64750	T	63113	T	63133	T	63395	T	63343	T	63152	T	63118	T	63218	TAAA	62828	T	62703	psbE~petL	Intergenic
436	64858	CT	63218	CT	63238	C	63500	C	63448	CT	63257	CT	63223	C	63323	C	62936	C	62808	psbE~petL	Intergenic
437	64864	A	63224	A	63244	ATTCAAAAAT	63505	ATTCAAAAAT	63453	A	63263	A	63229	A	63328	ATTCAAAAAT	62941	ATTCAAAAAT	62813	psbE~petL	Intergenic
438	64880	AT	63231	AT	63251	A	63521	ATTTT	63469	ATTTT	63270	ATT	63236	ATTTTT	63335	ATT	62957	ATTTTT	62829	psbE~petL	Intergenic
439	65348	CCGCGGG	63695	CCGCGGG	63715	C	63984	C	63936	CCGCGGG	63737	CCGCGGG	63701	CCGCGGG	63803	C	63422	CCGCGGG	63297	petL~petG	Intergenic
440	65434	T	63781	T	63801	TA	64064	T	64016	T	63823	T	63787	T	63889	TT	63502	TA	63383	petL~petG	Intergenic
441	65469	AGT	63815	AGT	63835	AGT	64099	AGT	64050	AGT	63857	AGT	63821	AAG	63923	AGT	63537	AGT	63418	petG	Genic
442	65604	TACTCCTTGAA	63950	TACTCCTTGAA	63970	TACTCCTTGAA	64234	TACTCCTTGAA	64185	TACTCCTTGAA	63992	TACTCCTTGAA	63956	TACTCCTTGAA	64058	TACTCCTTGAA	63672	TT	63553	petG~trnW-CCA	Intergenic
443	65771	T	64117	T	64137	T	64401	TAAAAA	64352	T	64159	T	64123	T	64225	TA	63839	T	63711	trnW-CCA~trnP-UGG	Intergenic
444	65838	A	64179	A	64199	AT	64463	AT	64419	A	64221	A	64185	A	64287	AT	63902	AT	63773	trnW-CCA~trnP-UGG	Intergenic
445	65861	TTAT	64201	TTAT	64221	TTAA	64486	TTAA	64442	TTAT	64243	TTAT	64207	TAAA	64309	TTAA	63925	TTCA	63796	trnW-CCA~trnP-UGG	Intergenic
446	66161	ACA	64501	ACA	64521	AGG	64786	AGG	64742	ACA	64543	ACA	64507	ACA	64609	AGG	64225	AGG	64096	trnP-UGG~psaJ	Intergenic
447	66164	CTCAGGCT	64504	CTCAGGC	64524	CT	64789	CTTTTTTTTT	64745	CTCAGGC	64546	CTCAGGCT	64510	CTCAGGC	64612	C	64228	C	64099	trnP-UGG~psaJ	Intergenic
448	66291	TAT	64629	TAT	64648	TCT	64908	TCC	64872	TAT	64670	TAT	64635	TAT	64736	TCT	64346	TCT	64217	trnP-UGG~psaJ	Intergenic
449	66311	T	64649	T	64668	T	64928	T	64892	T	64690	T	64655	TA	64756	T	64366	T	64237	trnP-UGG~psaJ	Intergenic
450	66483	CAA	64820	CAA	64839	CA	65099	C	65063	CAA	64861	CAA	64826	CAA	64928	CA	64537	CA	64408	psaJ~rpl33	Intergenic
451	66524	GATTAAAAA	64861	GATTAAAAAAA	64880	GATT	65139	G	65102	GATTAAAAA	64902	GATTAAAAAA	64867	GATTAAAA	64969	GATT	64577	GATT	64448	psaJ~rpl33	Intergenic
452	66580	TTAG	64915	TTAG	64936	TGAT	65188	TTAT	65148	TTAG	64956	TTAG	64922	TTAT	65022	TTCT	64626	TTAT	64497	psaJ~rpl33	Intergenic
453	66601	TAG	64936	TAG	64957	TGG	65209	TGG	65169	TAG	64977	TAG	64943	TAG	65043	TGG	64647	TGA	64518	psaJ~rpl33	Intergenic
454	66649	G	64984	G	65005	G	65257	G	65217	G	65025	G	64991	G	65091	G	64695	GT	64566	psaJ~rpl33	Intergenic
455	66686	A	65020	A	65041	AT	65293	AT	65253	A	65061	A	65027	AT	65127	AT	64731	A	64603	psaJ~rpl33	Intergenic
456	66707	G	65040	G	65061	G	65314	GA	65274	G	65081	G	65047	G	65148	G	64752	G	64623	psaJ~rpl33	Intergenic
457	66740	A	65072	ATATTATAATATATAATTGATATTTAATATAA	65093	A	65346	A	65307	A	65113	A	65079	A	65180	A	64784	A	64655	psaJ~rpl33	Intergenic
458	66809	TA	65110	TA	65162	T	65384	T	65345	T	65151	TA	65117	TA	65218	T	64822	TA	64693	psaJ~rpl33	Intergenic
459	66866	AATTAATTAAT	65167	AATTAATTAAT	65219	A	65440	A	65401	AATTAATTAAT	65207	AATTAATTAAT	65174	A	65275	A	64878	A	64750	psaJ~rpl33	Intergenic
460	66971	A	65272	A	65324	AAAAG	65535	AAAAG	65496	A	65312	A	65279	A	65370	AAAAG	64973	AAAAG	64845	psaJ~rpl33	Intergenic
461	67220	G	65517	G	65569	GAACAT	65784	GAACAT	65745	G	65557	G	65524	G	65615	GAACAT	65222	G	65094	rpl33~rps18	Intergenic
462	67301	ACA	65593	ACA	65645	AAT	65865	ACA	65826	ACA	65633	ACA	65600	ACA	65691	ACA	65303	ACA	65170	rpl33~rps18	Intergenic
463	67315	A	65607	A	65659	AATTATAA	65879	AATTATAA	65840	AATTATAA	65647	A	65614	AATTATAA	65705	AATTATAA	65317	AATTATAA	65184	rpl33~rps18	Intergenic
464	67734	A	66019	A	66071	AATTGGAATT	66298	AATTGGAATT	66259	A	66066	A	66026	AATTGGAATT	66124	AATTGGAAGT	65736	AATTGGAATT	65603	rps18~rpl20	Intergenic
465	67790	AG	66066	AG	66118	AG	66354	AG	66315	AG	66113	AG	66073	AG	66180	AG	65792	A	65659	rps18~rpl20	Intergenic
466	67803	GTCTTA	66079	GTCTTA	66131	G	66367	GTCTTA	66328	GTCTTA	66126	GTCTTA	66086	GTCTTA	66193	GTCTTA	65805	GTCTTA	65671	rps18~rpl20	Intergenic
467	67823	AAAAGG	66099	AAAAGG	66151	AG	66382	AG	66348	AAAAGG	66146	AAAGGG	66106	A	66213	AG	65825	AG	65691	rps18~rpl20	Intergenic
468	67888	T	66164	T	66216	TA	66443	T	66409	T	66211	T	66171	T	66273	T	65886	T	65752	rps18~rpl20	Intergenic
469	67917	T	66192	T	66244	T	66472	T	66437	T	66239	T	66199	TA	66301	T	65914	T	65780	rps18~rpl20	Intergenic
470	68174	TTC	66448	TTC	66500	TTA	66728	TTA	66693	TTC	66495	TTC	66455	TTA	66558	TTA	66170	TGA	66036	rpl20	Genic
471	68265	TCTAAAG	66539	TCTAAAG	66591	T	66819	T	66784	TCTAAAG	66586	TCTAAAG	66546	TCTAAAG	66649	T	66261	T	66127	rpl20	Genic
472	68645	C	66919	C	66971	CA	67193	C	67158	C	66966	C	66926	C	67029	C	66635	C	66501	rpl20~rps12	Intergenic
473	68700	C	66973	C	67025	C	67248	CA	67212	C	67020	C	66980	C	67083	C	66689	C	66555	rpl20~rps12	Intergenic
474	69058	T	67330	T	67382	T	67605	TA	67570	T	67377	T	67337	T	67440	T	67046	T	66912	rpl20~rps12	Intergenic
475	69247	AT	67518	AT	67570	A	67793	A	67759	AT	67565	AT	67525	ATTATAGAATGGGTTGGTTTAGATCGATCTTAACCTGATTTATGATTGATGATTATGAATTATTTCGATTCAATATAAGATATCAAATCGTGTAAAATTCGAATTATGGTTGAAAATAAAACGGAATCATGGATTTATGGCATGTCGGATATATAAAATTATA	67628	A	67234	AT	67100	rps12~clpP	Intergenic
476	69443	CTGATTTA	67553	CTGATTTA	67605	C	67827	C	67793	CTGATTTA	67600	CTGATTTA	67560	CTGATTTA	67824	C	67268	C	67135	rps12~clpP	Intergenic
477	69486	AGATATC	67596	AGATATC	67648	AGATATC	67863	AC	67829	AGATATC	67643	AGATATC	67603	AGATATC	67867	AGATATC	67304	AGATATT	67171	rps12~clpP	Intergenic
478	69872	GA	67982	GA	68034	GA	68249	G	68210	GA	68029	GA	67989	GA	68253	GG	67690	GA	67557	clpP~clpP	Intergenic
479	69878	AT	67988	AT	68040	A	68255	A	68215	AT	68035	AT	67995	AT	68259	A	67696	A	67563	clpP~clpP	Intergenic
480	69947	CC	68057	CT	68109	CCCCTT	68323	CC	68283	CC	68104	CC	68064	CC	68328	CCCCCT	67764	CC	67631	clpP~clpP	Intergenic
481	70134	G	68240	G	68292	G	68510	G	68466	G	68287	G	68247	G	68511	G	67951	GA	67814	clpP~clpP	Intergenic
482	70201	TCA	68306	TCG	68358	TCG	68576	TAG	68532	TCG	68353	TCG	68313	TCG	68577	TCG	68017	TCG	67881	clpP~clpP	Intergenic
483	70204	CAAATAAAGGTT	68309	CAAATAAAGGTT	68361	C	68579	C	68535	CAAATAAAGGTT	68356	CAAATAAAGGTT	68316	CAAATAAAGGTT	68580	C	68020	C	67884	clpP~clpP	Intergenic
484	70358	CTTT	68463	C	68515	C	68722	CTTTTTTTT	68678	CTTT	68510	CTTT	68470	CTTTTT	68734	CTTTTT	68163	CT	68027	clpP~clpP	Intergenic
485	70752	GA	68852	GA	68901	GAA	69108	GAAAAAAA	69072	GAAA	68899	GA	68859	GAAA	69125	GAAAAAA	68554	G	68414	clpP~clpP	Intergenic
486	70766	ATC	68860	ATC	68909	ATC	69117	AAA	69086	ATC	68909	ATC	68867	ATC	69135	ATC	68567	ATC	68421	clpP~clpP	Intergenic
487	70784	TCT	68878	TCT	68927	TAC	69135	TAC	69104	TCT	68927	TCT	68885	TAC	69153	TAC	68585	TAT	68439	clpP~clpP	Intergenic
488	70793	TA	68887	TA	68936	T	69144	T	69113	TA	68936	TA	68894	T	69162	T	68594	T	68448	clpP~clpP	Intergenic
489	70889	C	68983	C	69032	C	69239	CAA	69208	C	69032	C	68990	C	69257	C	68689	C	68543	clpP~clpP	Intergenic
490	71081	CTTTTTT	69173	CTTTTTT	69222	C	69429	CTTTTTTTTT	69400	CTTTT	69222	CTT	69180	CTTTTT	69447	CTT	68879	CTTTTT	68733	clpP~clpP	Intergenic
491	71159	C	69248	C	69297	C	69498	C	69478	C	69295	C	69251	CATTGA	69521	C	68950	C	68807	clpP~clpP	Intergenic
492	71194	T	69278	T	69327	T	69528	T	69508	T	69325	T	69281	TAATA	69556	T	68980	T	68837	clpP~clpP	Intergenic
493	71201	T	69281	T	69330	T	69531	TAAAG	69511	T	69328	T	69284	T	69563	T	68983	T	68840	clpP~clpP	Intergenic
494	71222	TTA	69298	TTA	69347	TTA	69548	TTA	69532	TTA	69345	TTA	69301	TTA	69580	TGA	69000	TTT	68857	clpP~clpP	Intergenic
495	71572	A	69648	A	69697	A	69898	A	69882	A	69695	A	69651	AATAAAGAAAAAAGTAAGATAA	69930	A	69350	A	69207	clpP~psbB	Intergenic
496	71663	AT	69718	AT	69767	A	69968	A	69952	AT	69765	AT	69721	AT	70021	A	69420	A	69277	clpP~psbB	Intergenic
497	71696	AT	69751	AT	69800	A	70000	A	69984	AT	69798	AT	69754	A	70054	A	69452	A	69309	clpP~psbB	Intergenic
498	71774	TA	69829	TA	69878	T	70077	T	70061	TA	69876	TA	69832	T	70131	T	69529	T	69386	clpP~psbB	Intergenic
499	71811	A	69866	A	69915	AA	70113	AA	70097	A	69913	A	69869	AA	70167	AA	69565	AA	69422	clpP~psbB	Intergenic
500	71817	AA	69871	AA	69920	A	70119	AAAG	70103	AA	69918	AA	69874	AA	70173	AA	69571	AGG	69428	clpP~psbB	Intergenic
501	71945	T	69997	T	70046	T	70244	TA	70231	T	70044	T	70000	T	70299	T	69697	T	69555	clpP~psbB	Intergenic
502	71995	TC	70046	TC	70095	T	70293	T	70281	TC	70093	TC	70049	TC	70348	T	69746	T	69604	clpP~psbB	Intergenic
503	72023	A	70074	A	70123	A	70320	A	70308	A	70121	A	70077	A	70376	A	69773	ATTT	69631	clpP~psbB	Intergenic
504	72035	TGA	70083	TGA	70132	TGA	70329	TGA	70317	TGA	70130	TGA	70086	TGA	70385	TGA	69782	TTT	69643	clpP~psbB	Intergenic
505	72045	TA	70093	TA	70142	TA	70339	TA	70327	TA	70140	TA	70096	TA	70395	TA	69792	T	69653	clpP~psbB	Intergenic
506	73627	TTATTTGATGACAT	71675	TTATTTGATGACAT	71724	TTATTTGATGACAT	71921	TTATTTGATGACAT	71909	TTATTTGATGACAT	71722	TTATTTGATGACAT	71678	TA	71977	TTATTTGATGACAT	71374	TTATTTGATGACAT	71234	psbB~psbT	Intergenic
507	73693	T	71741	T	71790	T	71987	TA	71975	T	71788	T	71744	T	72031	T	71440	TA	71300	psbB~psbT	Intergenic
508	73697	TTC	71744	TTC	71793	TTC	71990	TTC	71979	TTC	71791	TTC	71747	TTC	72034	TTC	71443	TCT	71304	psbB~psbT	Intergenic
509	73705	CTTTCTTTACTA	71752	C	71801	CTTTCTTTACTA	71998	CTTTCTTTACTA	71987	CTTTCTTTACTA	71799	CTTTCTTTACTA	71755	CTTTCTTTACTA	72042	CTTTCTTTACTATAGTATA	71451	CTTTCTTTACTA	71312	psbB~psbT	Intergenic
510	74448	TA	72488	TA	72526	TA	72734	TA	72723	TA	72535	TA	72491	T	72778	TA	72194	TA	72048	psbH~petB	Intergenic
511	74733	TCA	72773	TCAA	72811	TCAA	73019	TCAA	73008	TCAA	72820	TCA	72776	T	73062	TCAA	72479	TCAA	72333	petB~petB	Intergenic
512	74746	ATGCAAATAGGTATTTTATAAATTAAACGCTTTTTCTTCCTTCAGACTAAATTAGGTCAACGGACACCCATTTCTTTATATTT	72785	ATGCAAATAGGTATTTTATAAATTAAACGTTTTTTCTTCCTTCAGACTAAATTAGGTCAACGGACACCCATTTCTTTATATTT	72824	AAAATGCAAA	73032	AAAAAAAAAAATGCAAATAGGTATTTTAAAAATTAAACGCTTTTTCTTCCTTCAGACTAAATTTGGTCAACAGACACCCATTTCTTTATATTT	73021	ATGCAAATAGGTATTTTATAAATTAAACGCTTTTTCTTCCTTCAGACTAAATTAGGTCAACGGACACCCATTTCTTTATATTT	72833	ATGCAAATAGGTATTTTATAAATTAAACGCTTTTTCTTCCTTCAGACTAAATTAGGTCAACGGACACCCATTTCTTTATATTT	72788	ATGCAAATAGGTATTTTATAAATTAAACGCTTTTTCTTCCTTCAGACTAAATTTGGTCAACGGACACCCATTTCTTTATATTT	73072	AAAAAAAAAAAATGCAAATAGGTATTTTATAAATTAAATGCTTTTTCTTCCTTCAGACTAAATTTGGTCAACGGACACCCATTTCTTTATATTT	72492	ATGCAAATAGGTATTTTATAAATTAAACGCTTTTTCTTCCTTCAGACTAAATTTGGTCAATGGACACCCATTTCTTTATATTT	72346	petB~petB	Intergenic
513	74876	AT	72904	AT	72943	AG	73078	AG	73150	ATT	72952	AT	72907	AT	73191	AG	72622	AG	72465	petB~petB	Intergenic
514	75119	AGA	73146	AGA	73185	ATA	73320	ATA	73392	AGA	73195	AGA	73149	AGA	73433	ATA	72864	AT	72707	petB~petB	Intergenic
515	75151	TTTTTG	73178	TTTTTG	73217	T	73352	T	73424	TTTTTG	73227	TTTTTG	73181	T	73465	T	72896	T	72738	petB~petB	Intergenic
516	75190	G	73217	G	73256	G	73386	GA	73458	G	73266	G	73220	G	73499	G	72930	G	72772	petB~petB	Intergenic
517	75236	TAATTTG	73262	TAATTTG	73301	TAATTTG	73431	TAATTTG	73504	TAATTTG	73311	TAATTTG	73265	TAATTTG	73544	T	72975	TAATTTG	72817	petB~petB	Intergenic
518	76027	C	74053	C	74092	C	74222	C	74295	C	74102	C	74056	CAT	74335	C	73760	C	73608	petB~petD	Intergenic
519	76078	A	74102	A	74141	A	74271	A	74344	A	74151	A	74105	A	74386	A	73809	AT	73657	petB~petD	Intergenic
520	76403	A	74426	A	74465	AATCATG	74595	AATCATG	74668	A	74475	A	74429	A	74710	AATCATG	74133	AATCATG	73982	petD~petD	Intergenic
521	76883	TTTCTATTA	74900	TTTCTATTA	74939	TTTCTATTA	75075	TTTCTATTA	75148	TTTCTATTA	74949	TTTCTATTA	74903	TTTCTATTA	75184	TTTCTATTA	74613	T	74462	petD~petD	Intergenic
522	77490	ACC	75507	ACA	75546	AGC	75682	ACC	75755	ACC	75556	ACC	75510	ACC	75791	ACC	75220	ACC	75061	petD~rpoA	Intergenic
523	77569	TTTTGAGCTGA	75586	TTTTGAGCTGA	75625	TTTTGAGCTGA	75761	TTTTGAGCTGA	75834	TTTTGAGCTGA	75635	TTTTGAGCTGA	75589	T	75870	TTTTGAGTTGA	75299	TTTTGAGCTGA	75140	petD~rpoA	Intergenic
524	77620	T	75637	T	75676	T	75812	T	75885	T	75686	T	75640	T	75911	T	75350	TA	75191	petD~rpoA	Intergenic
525	77627	TA	75643	TA	75682	TA	75818	TAAT	75891	TA	75692	TA	75646	TA	75917	T	75356	TA	75198	petD~rpoA	Intergenic
526	77646	ATAT	75660	ATAT	75699	ATATT	75835	ATTATTATTATA	75910	ATAT	75709	ATAT	75663	ATAT	75934	ATTATTATTT	75372	ATATT	75215	petD~rpoA	Intergenic
527	78932	GATCAAC	76938	GATCAAC	76977	G	77114	GATCAAC	77196	GATCAAC	76987	GATCAAC	76941	GATCAAT	77212	GATCAAC	76656	GATCAAC	76494	rps11	Genic
528	79189	TTT	77195	TTT	77234	TCA	77365	TTT	77453	TTT	77244	TTT	77198	TTT	77469	TTT	76913	TTT	76751	rps11~rpl36	Intergenic
529	79286	TCT	77292	TCT	77331	TCT	77462	TCT	77550	TCT	77341	TCT	77295	TCC	77566	TCT	77010	TAT	76848	rps11~rpl36	Intergenic
530	79303	T	77309	T	77348	T	77479	TA	77567	T	77358	T	77312	T	77583	T	77027	T	76865	rps11~rpl36	Intergenic
531	79442	A	77447	A	77486	A	77617	A	77706	A	77496	A	77450	A	77721	A	77165	AC	77003	rpl36~rps8	Intergenic
532	79450	ACC	77454	ACC	77493	ATC	77624	ATC	77713	ACC	77503	ACC	77457	ACC	77728	ATA	77172	ATC	77011	rpl36~rps8	Intergenic
533	79468	CAT	77472	CAT	77511	CTC	77642	CTC	77731	CAT	77521	CAT	77475	CTC	77746	CTC	77190	CTC	77029	rpl36~rps8	Intergenic
534	79473	TTGAA	77477	TTGAA	77516	TG	77647	TG	77736	TTGAA	77526	TTGAA	77480	TGAAAAAA	77751	TGA	77195	TG	77034	rpl36~rps8	Intergenic
535	79503	T	77504	T	77543	T	77671	TTTTTTTTTTTTTTTTTT	77760	T	77553	T	77507	T	77781	T	77220	TTT	77058	rpl36~rps8	Intergenic
536	79544	A	77528	A	77567	A	77695	A	77801	A	77577	A	77531	A	77805	A	77244	AT	77084	rpl36~rps8	Intergenic
537	79593	TA	77576	TA	77615	T	77743	T	77849	TA	77625	TA	77579	TAA	77853	T	77292	T	77133	rpl36~rps8	Intergenic
538	79630	T	77612	T	77651	T	77778	T	77884	T	77661	T	77615	T	77890	T	77327	TA	77168	rpl36~rps8	Intergenic
539	79723	C	77704	C	77743	CTAAAAG	77870	CTAAAAG	77976	C	77753	C	77707	C	77982	CTAAAAG	77419	CTAAAAG	77261	rpl36~rps8	Intergenic
540	79870	TT	77845	TT	77884	T	78017	T	78123	TT	77894	TT	77848	TT	78123	TTTCCAA	77566	T	77408	rpl36~rps8	Intergenic
541	80378	GTTTATTTATTATTTTAATAAAAAATAATTAAA	78348	GTTTATTTATTATTTTAATAAAAAATAATTAAA	78387	GTTTATTTATTATTTTAATAAATAATAAATAAA	78519	GTTTATTTATTATTTTAATAAATAATAAATAAA	78625	GTTTATTTATTATTTTAATAAAAAATAATTAAA	78397	GTTTATTTATTATTTTAATAAAAAATAATTAAA	78351	GTTTATTTATTATTTTAATAAAAAATAATGAAA	78626	G	78074	G	77910	rps8~rpl14	Intergenic
542	80502	T	78472	T	78511	TA	78643	TA	78749	T	78521	T	78475	T	78750	TA	78166	TA	78002	rps8~rpl14	Intergenic
543	81076	TTT	79045	TTT	79084	TTT	79217	TTT	79323	TAA	79094	TTT	79048	TTT	79323	TTT	78740	TTT	78576	rpl16	Genic
544	81443	T	79412	T	79451	T	79584	T	79690	T	79461	T	79415	T	79690	TA	79107	T	78943	rpl16~rpl16	Intergenic
545	81519	GATTCATTAATATTACTACGGATACACATATATTTAA	79487	GATTCATTAATATTACTACGGATACACATATATTTAA	79526	G	79659	G	79765	GATTCATTAATATTACTACGGATACACATATATTTAA	79536	GATTCATTAATATTACTACGGATACACATATATTTAA	79490	G	79765	G	79183	G	79018	rpl16~rpl16	Intergenic
546	81582	ATA	79550	ATA	79589	ACA	79686	ATA	79792	ATA	79599	ATA	79553	ATA	79792	ATC	79210	ATA	79045	rpl16~rpl16	Intergenic
547	81599	A	79567	A	79606	AC	79703	AC	79809	A	79616	A	79570	A	79809	AC	79227	AC	79062	rpl16~rpl16	Intergenic
548	81646	ATTTTG	79613	ATTTTG	79652	ATTTTG	79750	A	79856	ATTTTG	79662	ATTTTG	79616	ATTTTG	79855	A	79274	A	79109	rpl16~rpl16	Intergenic
549	81783	ATTGTATGTAAT	79750	ATTGTATGTAAT	79789	A	79887	A	79988	ATTGTATGTAAT	79799	ATTGTATGTAAT	79753	ATTGTATGTAAT	79992	A	79406	A	79241	rpl16~rpl16	Intergenic
550	82007	GGC	79974	GGC	80013	GGC	80100	GGC	80201	GGC	80023	GGC	79977	GAT	80216	GGC	79619	GGC	79454	rpl16~rpl16	Intergenic
551	82034	CA	80001	CA	80040	CA	80127	CA	80228	CA	80050	CA	80004	CA	80243	CG	79646	CAA	79481	rpl16~rpl16	Intergenic
552	82093	TA	80059	TA	80098	T	80185	T	80286	TA	80108	TA	80062	TA	80301	T	79704	T	79540	rpl16~rpl16	Intergenic
553	82206	TA	80172	TA	80211	T	80297	T	80398	TA	80221	TA	80175	TA	80414	T	79816	T	79652	rpl16~rpl16	Intergenic
554	82235	C	80201	C	80240	C	80325	C	80426	C	80250	C	80204	C	80443	C	79844	CTTTATT	79680	rpl16~rpl16	Intergenic
555	82274	TAA	80234	TAA	80273	TAA	80358	TAT	80459	TAA	80283	TAA	80237	TGA	80476	TAA	79877	TTC	79719	rpl16~rpl16	Intergenic
556	82383	AT	80343	AT	80382	A	80467	A	80568	AT	80392	AT	80346	AT	80585	A	79986	A	79828	rpl16~rpl16	Intergenic
557	82424	CAAAT	80384	CAAAT	80423	CAAAT	80507	CAAAT	80608	CAAAT	80433	CAAAT	80387	C	80626	CAAAA	80026	CAAAT	79868	rpl16~rpl16	Intergenic
558	82440	C	80400	C	80439	C	80523	C	80624	C	80449	CA	80403	C	80638	C	80042	C	79884	rpl16~rpl16	Intergenic
559	82550	C	80509	C	80548	C	80632	C	80733	C	80558	C	80513	C	80747	C	80151	CAGTTTT	79993	rpl16~rps3	Intergenic
560	82569	TTTAATG	80522	TTTAATG	80561	T	80645	T	80746	TTTAATG	80571	TTTAATG	80526	TTTAATG	80760	T	80164	T	80012	rpl16~rps3	Intergenic
561	82592	TCA	80545	TCA	80584	TCA	80662	TAA	80763	TCA	80594	TCA	80549	TCA	80783	TCA	80181	TCC	80029	rpl16~rps3	Intergenic
562	82610	TCT	80563	TTC	80602	TCT	80680	TCTTTTTTTT	80781	TCT	80612	TCT	80567	TCT	80801	TCT	80199	TCT	80047	rpl16~rps3	Intergenic
563	82622	TT	80568	TT	80607	T	80685	T	80793	TTT	80617	TT	80572	T	80806	T	80204	T	80052	rpl16~rps3	Intergenic
564	83350	CAT	81295	CAT	81334	C	81411	C	81519	CAT	81345	CAT	81299	CAT	81532	C	80930	C	80778	rps3~rpl22	Intergenic
565	83507	GTG	81452	GTG	81491	GCG	81566	GCG	81674	GTG	81502	GTG	81456	GTG	81689	GCA	81085	GCG	80933	rpl22	Genic
566	83788	ACTA	81733	ACTA	81772	ACT	81847	ACT	81955	ACTA	81783	ACTA	81737	ACT	81970	ACTAAATCT	81366	ACA	81214	rpl22~rps19	Intergenic
567	83818	TTTTACTTATAAAATTAAAATATTATATTTTTATTTTTAATTAAAATCTTATCTTTTTAATTATTTTTTATAAATTTTAATTAAAT	81758	TTTTACTTATAAAATTAAAATATTATATTTTTATTTTTAATTAAAATCTTATCTTTTTAATTATTTTTTATAAATTTTAATTAAAT	81797	TAA	81871	TTTTACTTAATATAATAAAAAATTAAAAAATTAACGACGAGATTTATTATCGGTTTTTGCATGAGCCTCATTTTACTTAATATA	81979	TTTTACTTATAAAATTAAAATATTATATTTTTATTTTTAATTAAAATCTTATCTTATTAATTATTTTTTATAAATTTTAATTAAAT	81808	TTTTACTTATAAAATTAAAATATTATATTTTTATTTTTAATTAAAATCTTATCTTTTTAATTATTTTTTATAAATTTTAATTAAAT	81762	TTTTACTTATAAAATTAAAATATAATATTTTTAATTAAAATCTTATCTTATTAATTATTTTTTATAAATTTTAATTAAA	81994	TTTTAATTCTTTTTTATAAATTTTAATAAA	81396	TTTTAAT	81238	rpl22~rps19	Intergenic
568	83914	AAA	81844	AAA	81883	AAA	81874	ATA	82063	AAA	81894	AAA	81848	AAT	82073	AAA	81426	AAA	81245	rpl22~rps19	Intergenic
569	83920	AATGA	81850	AATGA	81889	AATGA	81880	AATTA	82069	AATGA	81900	AATGA	81854	AATGA	82079	AAAAG	81432	ATGAA	81251	rpl22~rps19	Intergenic
570	84930	TA	82860	TA	82899	TA	82890	TA	83079	TA	82910	TA	82864	TA	83089	TA	82442	T	82261	rpl2~rpl2	Intergenic
571	84988	A	82918	A	82957	A	82948	ATATGATGATAT	83137	A	82968	A	82922	A	83147	A	82500	A	82318	rpl2~rpl2	Intergenic
572	85373	A	83292	A	83331	A	83322	ATT	83522	A	83342	A	83296	A	83521	A	82874	A	82692	rpl2~rpl2	Intergenic
573	89029	T	86946	T	86985	TCTTTTTGTCCAAGTCACTTCC	86976	TCTTTTTGTCCAAGTCACTTCC	87178	T	86996	T	86950	TCTTTTTGTCCAAGTCACTTCC	87175	TCTTTTTGTCCAAGTCACTTCC	86528	TCTTTTTGTCCAAGTCACTTCC	86346	ycf2	Genic
574	91398	G	89294	G	89333	GATATCTATTTTGATGATAGTGACA	89345	GATATCTATTTTGATGATAGTGACA	89547	G	89344	G	89298	G	89544	GATATCTATTTTGATGATAGTGACA	88897	GATATCTATTTTGATGATAGTGACA	88715	ycf2	Genic
575	93356	G	91228	G	91267	G	91303	G	91505	G	91278	G	91232	G	91478	G	90855	GAACAA	90673	ycf2~trnL-CAA	Intergenic
576	93796	T	91663	T	91702	T	91738	T	91940	T	91713	T	91667	T	91913	T	91290	TCTTTGG	91113	ycf2~trnL-CAA	Intergenic
577	94530	A	92391	A	92430	A	92466	A	92668	A	92441	A	92395	ACTTATAT	92641	A	92018	A	91847	trnL-CAA~ndhB	Intergenic
578	94994	TTG	92848	TTG	92887	TCG	92923	TCA	93125	TTG	92898	TTG	92852	TTG	93105	TCG	92475	TTG	92304	ndhB	Genic
579	95811	C	93665	C	93704	CA	93740	C	93942	C	93715	C	93669	C	93922	C	93292	C	93121	ndhB~ndhB	Intergenic
580	96358	A	94211	A	94250	A	94287	A	94488	A	94261	A	94215	A	94468	AT	93838	A	93667	ndhB~ndhB	Intergenic
581	97953	GAA	95805	GAA	95844	G	95881	G	96082	GAA	95855	GAA	95809	GAA	96062	G	95433	G	95261	rps7~rps12	Intergenic
582	98425	GT	96277	GT	96316	G	96351	G	96552	GT	96327	GT	96281	GT	96534	G	95903	G	95731	rps12~rps12	Intergenic
583	98928	TCTCCTCCCTTCTTCCA	96780	TCTCCTCCCTTCTTCCA	96819	TCTCCTCCCTTCTTCCA	96853	TCTCCTCCCTTCTTCCA	97054	TCTCCTCCCTTCTTCCA	96830	TCTCCTCCCTTCTTCCA	96784	T	97037	TCTCCTCCCTTCTTCCA	96405	TCTCCTCCCTTCTTCCA	96233	rps12~trnV-GAC	Intergenic
584	99110	T	96962	T	97001	T	97035	TA	97236	T	97012	T	96966	T	97203	T	96587	T	96415	rps12~trnV-GAC	Intergenic
585	99199	A	97050	A	97089	A	97123	AT	97325	A	97100	A	97054	A	97291	A	96675	A	96503	rps12~trnV-GAC	Intergenic
586	99232	TTTTTG	97082	TTTTTG	97121	TTTTTG	97155	TTTTTG	97358	TTTTTG	97132	TTTTTG	97086	T	97323	TTTTTG	96707	TTTTTG	96535	rps12~trnV-GAC	Intergenic
587	99630	G	97480	G	97519	GGCTTT	97553	GGCTTT	97756	G	97530	G	97484	G	97716	GGCTTT	97105	GGCTTT	96933	rps12~trnV-GAC	Intergenic
588	100105	A	97950	A	97989	A	98028	A	98231	A	98000	A	97954	A	98186	AT	97580	A	97408	rps12~trnV-GAC	Intergenic
589	100621	CCTTGCCT	98465	CCTTGCCT	98504	CCTTGCCT	98543	CCTTGCCT	98746	CCTTGCCT	98515	CCTTGCCT	98469	CCTTGCCT	98701	C	98096	CCTTGCCT	97923	rps12~trnV-GAC	Intergenic
590	102577	A	100421	A	100460	A	100499	A	100702	A	100471	A	100425	A	100657	A	100045	AAGACC	99879	rrn16~trnI-GAU	Intergenic
591	103355	A	101194	A	101233	A	101272	AT	101475	A	101244	A	101198	A	101430	A	100818	A	100657	trnI-GAU~trnI-GAU	Intergenic
592	103698	T	101536	T	101575	T	101614	TT	101818	T	101586	T	101540	T	101772	T	101160	T	100999	trnI-GAU~trnI-GAU	Intergenic
593	104813	G	102650	G	102689	G	102728	G	102933	G	102700	G	102654	G	102886	G	102274	GCAGCA	102113	trnA-UGC~rrn23	Intergenic
594	107946	GA	105778	G	105817	GA	105856	GA	106061	GA	105828	GA	105782	GA	106014	GA	105402	GA	105246	rrn4.5~rrn5	Intergenic
595	107973	CATC	105805	CATC	105843	CTCT	105883	CTCT	106088	CATC	105855	CATC	105809	CATC	106041	CTCT	105429	CATC	105273	rrn4.5~rrn5	Intergenic
596	107977	CCT	105809	CCT	105847	CTA	105887	CTA	106092	CCT	105859	CCT	105813	CCT	106045	CTA	105433	CCT	105277	rrn4.5~rrn5	Intergenic
597	107980	TGG	105812	TGG	105850	TCT	105890	TCT	106095	TGG	105862	TGG	105816	TGG	106048	TCT	105436	TGG	105280	rrn4.5~rrn5	Intergenic
598	107984	TAG	105816	TAG	105854	TCC	105894	TCC	106099	TAG	105866	TAG	105820	TAG	106052	TCC	105440	TAG	105284	rrn4.5~rrn5	Intergenic
599	107987	ATA	105819	ATA	105857	AAG	105897	AAG	106102	ATA	105869	ATA	105823	ATA	106055	AAG	105443	ATA	105287	rrn4.5~rrn5	Intergenic
600	107990	GAGA	105822	GAGA	105860	GGAT	105900	GGAT	106105	GAGA	105872	GAGA	105826	GAGA	106058	GGAT	105446	GAGA	105290	rrn4.5~rrn5	Intergenic
601	108822	C	106654	C	106692	C	106732	CTTAAT	106937	C	106704	C	106658	C	106890	C	106278	C	106122	trnR-ACG~trnN-GUU	Intergenic
602	110663	G	108490	G	108528	GTCACTAAAAATT	108568	GTCAAGTTTATCAATT	108778	GTCACT	108540	G	108494	GTCAAGTTTATCAACT	108726	GTCACTAAAAATT	108114	GTCAAGTTTATCAACT	107958	ycf1	Genic
603	110679	TCACTAAG	108491	TCACTAAG	108529	TATTATAA	108581	TTTTCAGA	108794	TCACTAAG	108546	TCACTAAG	108495	TTTTCAGA	108742	TATTATAA	108127	TTTTCAGA	107974	ycf1	Genic
604	110687	AATTTATTATAAAATAATTAT	108499	AATTTATTATAAAATAATTAT	108537	AATAATTAT	108589	AATGATAGAACACAAAATTTCTTTCTACACAATGAAAAAACTAAGTCATCAAGACTTATATAATTATTGGATTTATCCCAATGAACAAAAAAAATCCAACTTAAGAAATGAATTGATAAGTCGAATAAAAGTTCTAGAAAAAGAAAAGGGATCTCTTCTTCTAAACATGCTTGAAAAAAGGGCCAGACTATACAATGATGAGAATGAAAAAGAATGCTTGTCTAAAACGTATGATCCTTTTTTGAATGGACCATATCGTGGAATAATAAAAAAGCTCGATTCACGCACAAATATAAATGATTTAATGACTTCTAGAAAAGATTCCATAAAAATATTTTGGATAAATAAGATTCATGGTCTACTTCCTATTCCTAATAATTCCCAAGAATTTG	108802	AATTTATTATAAAATAATTAT	108554	AATTTATTATAAAATAATTAT	108503	ATTATAAAATAAAATAATTAT	108750	AAATAAAATATTTATTTTAAAAT	108135	AATGATAGAACACAAAATTTATTATAAAATAATGAA	107982	ycf1	Genic
605	111784	CCG	109225	CTG	109263	CCT	109303	CCT	109899	CCG	109280	CCG	109229	CCG	109476	CCT	108863	CCT	108723	ndhF	Genic
606	111893	TTG	109334	TTG	109372	TTT	109412	TAG	110008	TTG	109389	TTG	109338	TTG	109585	TTG	108972	TTG	108832	ndhF	Genic
607	113294	G	110735	G	110773	G	110813	GTT	111409	G	110790	G	110739	G	110986	G	110373	G	110233	ndhF~rpl32	Intergenic
608	113373	AAAAAATA	110812	AAAAATA	110850	ATAAA	110890	AAAAA	111488	AAATAA	110867	AAAAAAT	110816	AAAT	111063	AATAA	110450	AAAAT	110310	ndhF~rpl32	Intergenic
609	113384	AAAAAA	110823	AAAAAA	110860	AA	110898	AAAAA	111496	AAAAAA	110876	AAAAAA	110826	AAAAAT	111070	AAAAAT	110458	AAAAAA	110318	ndhF~rpl32	Intergenic
610	113434	A	110873	A	110910	A	110944	A	111545	A	110926	A	110876	A	111120	AT	110508	A	110368	ndhF~rpl32	Intergenic
611	113464	T	110902	T	110939	T	110973	T	111574	T	110955	T	110905	TA	111149	T	110538	T	110397	ndhF~rpl32	Intergenic
612	113476	C	110913	C	110950	C	110984	C	111585	CT	110966	C	110916	CT	111161	C	110549	C	110408	ndhF~rpl32	Intergenic
613	113487	A	110923	A	110960	A	110994	A	111595	A	110977	A	110926	AT	111172	A	110559	A	110418	ndhF~rpl32	Intergenic
614	113519	A	110954	A	110991	A	111025	A	111626	A	111008	A	110957	AG	111204	A	110590	A	110449	ndhF~rpl32	Intergenic
615	113527	C	110961	C	110998	C	111032	C	111633	C	111015	C	110964	C	111212	CATATATATTATATA	110597	C	110456	ndhF~rpl32	Intergenic
616	113559	AT	110979	AT	111016	AG	111050	AG	111651	ATT	111033	AT	110982	AT	111230	AG	110629	AT	110474	ndhF~rpl32	Intergenic
617	113695	AAT	111114	AAT	111151	AGG	111185	AGT	111786	AAT	111169	AAT	111117	AAT	111365	AGT	110764	AGT	110609	ndhF~rpl32	Intergenic
618	113912	AAAAATTTTTAAGATATAATGATTCACATTAACTAATGTATTGAATGTGAATGTATTTAACTCC	111331	AAAAATTTTTAAGATATAATGATTCACATTAACTAATGTATTGAATGTGAATGTATTTAACTCC	111368	A	111402	A	112003	AAAAATTTTTAAGATATAATGATTCACATTAACTAATGTATTGAATGTGAATGTATTTAACTCC	111386	AAAAATTTTTAAGATATAATGATTCACATTAACTAATGTATTGAATGTGAATGTATTTAACTCC	111334	AAAAATTTTTAGGATATAATGATTCACATTAACTAATGTATTGAATGTATTTAACTCC	111582	A	110981	A	110826	rpl32~trnL-UAG	Intergenic
619	114000	AACTGC	111419	AACTGC	111456	A	111427	A	112028	AACAGC	111474	AACTGC	111422	AACTGC	111664	A	111006	A	110851	rpl32~trnL-UAG	Intergenic
620	114104	TAAATTGT	111523	TAAATTGT	111560	TCTATTGT	111526	TCACAATA	112127	TAAATTGT	111578	TAAATTGT	111526	TCACAATT	111768	TCTATTGT	111105	TCACAATAGAATATTTAATTGT	110950	rpl32~trnL-UAG	Intergenic
621	114170	CCCAAAACCT	111575	CCCAAAACCT	111612	CCCAAAACCT	111578	CCCAAAACCT	112179	CCCAAAACCT	111630	CCCAAAACCT	111578	CCCAAAACCT	111820	C	111157	CCCAAAACCT	111016	rpl32~trnL-UAG	Intergenic
622	114200	G	111605	G	111642	GT	111608	G	112209	G	111660	G	111608	G	111850	G	111178	G	111046	rpl32~trnL-UAG	Intergenic
623	114294	A	111698	A	111735	ATGACATTAATTTTTTTTAATTAATCTTT	111702	ATGACATTAATTTTTTTTAATTAATCTTT	112302	ATTAATTTTTTTTTATAAAAAAAAAATTAATCTTT	111753	A	111701	ATGACTATTTTTTTTTTTTTTTATTTTAATCTTT	111943	ATGACATTAATTTTTTTTTTTATTAATCTTT	111271	ATGACATTAATTTTTTTTTATTAATCTTT	111139	rpl32~trnL-UAG	Intergenic
624	114337	TTA	111699	TTA	111736	TTC	111731	TTA	112331	TTA	111788	TTA	111702	TAA	111977	TTA	111302	TTA	111168	rpl32~trnL-UAG	Intergenic
625	114353	TAATTAA	111715	TAATTAA	111752	T	111747	T	112347	TAATTAA	111804	TAATTAA	111718	TAATTAA	111993	T	111318	T	111184	rpl32~trnL-UAG	Intergenic
626	114377	A	111739	A	111776	AAAATGA	111765	AAAATAA	112365	A	111828	A	111742	A	112017	AAAAT	111336	AAAATAA	111202	rpl32~trnL-UAG	Intergenic
627	114400	AGTTCTATAAC	111756	AGTTCTATAAC	111793	AGTTCTATAAC	111788	AGTTCTATAAC	112388	AGTTCTATAAC	111845	AGTTCTATAAC	111759	AA	112034	AGTTCTATAAC	111357	AGTTCTATAAC	111225	rpl32~trnL-UAG	Intergenic
628	114417	CTTGGCCT	111773	CTTGGCCT	111810	C	111805	C	112405	CTTGGCCT	111862	CTTGGCCT	111776	CTTGGCCC	112042	C	111374	C	111242	rpl32~trnL-UAG	Intergenic
629	114426	GAACAAAACTATCTAGTTCTGACTGTTTTGGTATAACTCC	111782	GAACAAAACTATCTAGTTCTGACTGTTTTGGTATAACTCC	111819	GAACAAAACTATCTAGTTCTGACTGTCTTGGTATAACTCC	111807	GAACAAAACTATCTAGTTCTGACTGTTTTGGTATAACTCC	112407	GAACAAAACTATCTAGTTCTGACTGTTTTGGTATAACTCC	111871	GAACAAAACTATCTAGTTCTGACTGTTTTGGTATAACTCC	111785	GAACAAAACTATCTAGTTCTTACTGTTTTGGTATAACTCC	112051	G	111376	GAACAAAACTATCTAGTTCTGACTGTTTTGGTATAACTCC	111244	rpl32~trnL-UAG	Intergenic
630	114523	CAA	111879	CAA	111916	CGA	111904	CGA	112504	CAA	111968	CAA	111882	CAA	112148	CGG	111434	CGA	111341	rpl32~trnL-UAG	Intergenic
631	114541	C	111897	C	111934	C	111922	C	112522	C	111986	C	111900	C	112166	C	111452	CA	111359	rpl32~trnL-UAG	Intergenic
632	114566	T	111921	T	111958	TA	111946	TA	112546	T	112010	T	111924	T	112190	TA	111476	T	111384	rpl32~trnL-UAG	Intergenic
633	114654	C	112008	C	112045	CA	112034	C	112634	C	112097	C	112011	C	112277	C	111564	C	111471	rpl32~trnL-UAG	Intergenic
634	114772	A	112125	A	112162	A	112152	A	112751	A	112214	A	112128	A	112394	ATATATT	111681	A	111588	trnL-UAG~ccsA	Intergenic
635	114821	GC	112168	GC	112205	GC	112195	GC	112794	GC	112257	GC	112171	GC	112437	G	111730	GC	111631	trnL-UAG~ccsA	Intergenic
636	114908	ATG	112255	ATG	112292	ACG	112282	ATA	112881	ATG	112344	ATG	112258	ATG	112524	ATG	111816	ATG	111718	ccsA	Genic
637	115335	TTGAT	112682	TTGAT	112719	TCGAT	112709	TCGAT	113308	TTGAT	112771	TTGAT	112685	TATCA	112951	TCGAT	112243	TCGAT	112145	ccsA	Genic
638	115650	CTA	112997	CTA	113034	CTC	113024	CTA	113623	CTA	113086	CTA	113000	CGA	113266	CTA	112558	CTA	112460	ccsA	Genic
639	115861	TTCG	113208	TTCG	113245	TCCA	113235	TCCA	113834	TCCC	113297	TTCG	113211	TTCG	113477	TTTT	112769	TTCT	112671	ccsA~ndhD	Intergenic
640	115964	CTA	113311	CTA	113348	C	113338	C	113937	CTA	113400	CTA	113314	C	113580	C	112872	C	112774	ccsA~ndhD	Intergenic
641	117511	GTG	114858	GTG	114895	GTG	114883	GTA	115482	GTG	114947	GTG	114861	GTG	115125	GCG	114417	GTG	114319	ndhD~psaC	Intergenic
642	117517	GGA	114864	GGA	114901	GGA	114889	GAT	115488	GGA	114953	GGA	114867	GAA	115131	GGA	114423	GGA	114325	ndhD~psaC	Intergenic
643	117528	TGT	114875	TGT	114912	TTG	114900	TAT	115499	TTT	114964	TGT	114878	TTT	115142	TTG	114434	TTG	114336	ndhD~psaC	Intergenic
644	117535	TAT	114882	TAT	114919	TAT	114907	TTC	115506	TAT	114971	TAT	114885	TAT	115149	TAT	114441	TAT	114343	ndhD~psaC	Intergenic
645	118026	C	115373	C	115410	CTTTGA	115398	C	115997	C	115462	C	115376	C	115640	C	114932	C	114834	psaC~ndhE	Intergenic
646	118134	TTT	115476	TTT	115513	TAA	115506	TTT	116100	TTT	115565	TTT	115479	TTT	115743	TTT	115035	TTT	114937	psaC~ndhE	Intergenic
647	118141	CTA	115483	CTA	115520	CCA	115513	CTA	116107	CTA	115572	CTA	115486	CTA	115750	CTA	115042	CTT	114944	psaC~ndhE	Intergenic
648	118218	CAATGATTACATAATG	115560	CAATGATTACATAATG	115597	CAATGATTACATAATG	115590	CAATGATTACATAATG	116184	CAATGATTACATAATG	115649	CAATGATTACATAATG	115563	CAATGATTACATAATG	115827	CAATGATTACATAATG	115119	C	115021	psaC~ndhE	Intergenic
649	118572	A	115914	AATTTAGATTCATTTAAAT	115951	A	115944	A	116538	A	116003	A	115917	A	116181	A	115473	A	115360	ndhE~ndhG	Intergenic
650	118975	G	116299	G	116354	G	116329	G	116923	G	116388	G	116302	G	116566	GAAAAAAAAAAAAAA	115858	GAAAAAAAAA	115745	ndhG	Genic
651	119333	AAAATA	116643	AAAATA	116698	AAAATA	116673	AA	117267	AAAATA	116732	AAAATA	116646	AA	116910	AAAATC	116216	AA	116098	ndhG~ndhI	Intergenic
652	119351	GT	116661	GT	116716	G	116691	G	117281	GT	116750	GT	116664	GT	116924	G	116234	G	116112	ndhG~ndhI	Intergenic
653	119401	AT	116711	AT	116766	AT	116740	A	117330	AT	116800	AT	116714	AT	116974	AT	116283	ATT	116161	ndhG~ndhI	Intergenic
654	119428	TCCTAAATAAAATCTTAATGTAGTAATGCAGTATAGATTGTAATATAGATTAATGTAGATAAAGTTATTGGGCCAACTCAAC	116737	TCCTAAATAAAATCTTAATGTAGTAATGCAGTATAGATTGTAATATAGATTAATGTAGATAAAGTTATTGGGCCAACTCAAC	116792	TCCTAAATAAAATCTTAATGTAGTAATGCAGTATAGATTGTACTATAGATTAATGTAGATAAAGTTATTGGGCCAACTCAAC	116766	TCCTAAATAAAATATTAATGTAGTAATGCAGTATAGATTGTAATATAGATTAATGTAGATAAAGTTATTGGGCCAACTCAAC	117355	TCCTAAATAAAATCTTAATGTAGTAATGCAGTATAGATTGTAATATAGATTAATGTAGATAAAGTTATTGGGCCAACTCAAC	116826	TCCTAAATAAAATCTTAATGTAGTAATGCAGTATAGATTGTAATATAGATTAATGTAGATAAAGTTATTGGGCCAACTCAAC	116740	TCCTAAATAAAATCTTAATGTAGTAATGCAGTATAGATTGTAATATAGATTAATGTAGATAAAGTTATTGGGCCAACTCAAC	117000	TCCTAAATAAAATCTTAATGTAGTAATGCAGTATAGATTGTAATATAGATTAATGTAGATAAAGTTATTGGGCCAACTCAAC	116309	TTT	116188	ndhG~ndhI	Intergenic
655	119535	AT	116844	AT	116899	A	116873	A	117462	AT	116933	AT	116847	AT	117107	A	116416	A	116216	ndhG~ndhI	Intergenic
656	119573	CGA	116882	CGA	116937	CGA	116910	CGA	117499	CGA	116971	CGA	116885	CTA	117145	CGA	116453	CG	116253	ndhG~ndhI	Intergenic
657	119603	AACAATCAATAGTTATCGTTTTACTTTTCGTT	116912	AACAATCAATAGTTATCGTTTTACTTTTCGTT	116967	AG	116940	AACAATCAATAGTTATCGTTTTACTTTCTAATT	117529	AACAATCAATAGTTATCGTTTTACTTTTCGTT	117001	AACAATCAATAGTTATCGTTTTACTTTTCGTT	116915	AACAATCTATAGTTATCGTTTTACTTTTAGTT	117175	AACAATCAATAGTTATCGTTTTACTTTCTAGTT	116483	AACAATCAATAGTTATGGTTTTACTTTCTAGTT	116282	ndhG~ndhI	Intergenic
658	119637	CATTG	116945	CATTG	117000	CTAAA	116943	CATTG	117563	CATTG	117034	CATTG	116948	CATTG	117208	CATTG	116517	CATTG	116316	ndhG~ndhI	Intergenic
659	119642	ACTAA	116950	ACTAA	117005	AAAA	116948	ACTA	117568	ACTAA	117039	ACTAA	116953	ACTAA	117213	ACT	116522	ACAAAAA	116321	ndhG~ndhI	Intergenic
660	119673	T	116979	T	117034	T	116976	T	117596	T	117068	T	116982	T	117242	TC	116549	T	116352	ndhG~ndhI	Intergenic
661	120983	GGTTCGGTATTATTATAGGTATCTTTGTGGGGTGGGGTAGATAGAATAAAAATACCGT	118288	GGTTCGGTATTATTATAGGTATCTTTGTGGGGTGGGGTAGATAGAATAAAAATACCGT	118343	GGTTCGGTATTATTATAGGTATTTTTGTGGGGTGGGGTAGATAGAATAAAAATACCGT	118285	GGTTCGGTATTATTATAGGTATTTTTGTGGGGTAGGGTAGATAGAATAAAAATACCGT	118905	GGTTCGGTATTATTATAGGTATCTTTGTGGGGTGGGGTAGATAGAATAAAAATACCGT	118377	GGTTCGGTATTATTATAGGTATCTTTGTGGGGTGGGGTAGATAGAATAAAAATACCGT	118291	G	118551	GGTTCGGTATTATTATAGGTATTTTTGTGGGGTGGGGTAGATAGAATAAAAATACCGT	117859	GGTTCAGTATTATTATAGGTATCTTTGTGGGGTGGGGTAGATAGAATAAAAATACCGT	117661	ndhA~ndhA	Intergenic
662	121095	A	118400	A	118455	A	118397	A	119017	A	118489	A	118403	AGG	118606	A	117971	A	117773	ndhA~ndhA	Intergenic
663	121179	A	118482	A	118537	AT	118479	A	119099	A	118571	A	118485	A	118690	A	118053	A	117855	ndhA~ndhA	Intergenic
664	121188	A	118490	A	118545	A	118488	A	119107	A	118579	AT	118493	A	118698	A	118061	A	117863	ndhA~ndhA	Intergenic
665	121249	A	118550	A	118605	A	118548	A	119167	A	118639	A	118554	A	118758	A	118121	ATA	117923	ndhA~ndhA	Intergenic
666	121263	GT	118562	GT	118617	G	118560	G	119179	GT	118651	GT	118566	GT	118770	G	118133	G	117937	ndhA~ndhA	Intergenic
667	121469	T	118768	T	118823	T	118765	TA	119384	T	118857	T	118772	T	118976	T	118338	T	118142	ndhA~ndhA	Intergenic
668	121535	T	118833	T	118888	T	118830	T	119450	T	118922	T	118837	TTACTAATCCTT	119041	T	118403	T	118207	ndhA~ndhA	Intergenic
669	121577	G	118864	G	118919	GA	118861	GA	119481	G	118953	G	118868	G	119083	GA	118434	G	118238	ndhA~ndhA	Intergenic
670	121626	C	118912	C	118967	C	118910	CA	119530	C	119001	C	118916	C	119131	C	118483	C	118286	ndhA~ndhA	Intergenic
671	121651	CT	118936	CT	118991	CT	118934	CT	119555	C	119025	CT	118940	CT	119155	CT	118507	CT	118310	ndhA~ndhA	Intergenic
672	121735	TG	119020	TG	119075	TAA	119018	TA	119639	TG	119108	TG	119024	TG	119239	TA	118591	TA	118394	ndhA~ndhA	Intergenic
673	121851	ATA	119135	ATA	119190	ATA	119134	ATC	119754	ATA	119223	ATA	119139	ATA	119354	ATA	118706	AGA	118509	ndhA~ndhA	Intergenic
674	123729	AAA	121013	AAA	121068	AAA	121012	ACC	121632	AAA	121101	AAA	121017	AAA	121232	AAA	120584	AAA	120387	ndhH~rps15	Intergenic
675	123737	ACCT	121021	ACCT	121076	ACCTA	121020	AAAAA	121640	ACCTA	121109	ACCT	121025	ACCT	121240	ACCTA	120592	ACCTA	120395	ndhH~rps15	Intergenic
676	123743	A	121026	A	121081	A	121026	AA	121646	A	121115	A	121030	A	121245	AA	120598	A	120401	ndhH~rps15	Intergenic
677	123750	AT	121032	AT	121087	AT	121032	AA	121653	AT	121121	AT	121036	AT	121251	AAATTT	120605	AT	120407	ndhH~rps15	Intergenic
678	123781	G	121059	G	121114	G	121059	G	121680	G	121148	G	121063	G	121278	G	120636	GTTTAATGAATTCTCAAATTAACGAT	120434	rps15	Genic
679	123911	CGT	121164	CGT	121219	CGT	121164	CGT	121785	CGT	121253	CGT	121168	CGT	121383	CGT	120741	CTG	120564	rps15	Genic
680	124071	TA	121324	TA	121379	TA	121324	TA	121945	TA	121413	TA	121328	TA	121543	T	120901	TA	120724	rps15	Genic
681	124087	TACTTTATTA	121340	TACTTTATTA	121395	TCT	121340	TCT	121961	TACTTTATTA	121429	TACTTTATTA	121344	TACTTTATTA	121559	TCTTTATTA	120916	TCTTT	120740	rps15~ycf1	Intergenic
682	124101	TATTTT	121354	TATTTT	121409	TATTTT	121347	TTTTTT	121968	TATTA	121443	TATTTT	121358	TAT	121573	TATTTT	120929	TTTTTT	120749	rps15~ycf1	Intergenic
683	124108	TTTTTTTTAGA	121361	TTTTTTTTAGA	121416	TTTTTTTTAGA	121354	T	121975	TTTTTTTTAGA	121449	TTTTTTTTAGA	121365	TTTTTTTTAGA	121577	TTTTTTTTAGA	120936	TTTTAGA	120756	rps15~ycf1	Intergenic
684	124195	C	121448	C	121503	C	121441	C	122052	C	121536	C	121452	C	121664	CAAAA	121023	C	120839	rps15~ycf1	Intergenic
685	124221	C	121470	C	121525	C	121463	CT	122074	C	121558	C	121474	C	121686	C	121049	C	120861	rps15~ycf1	Intergenic
686	124240	ATCCCAT	121488	ATCCCATTTTTT	121543	ACCCCAT	121481	ACCCCAT	122093	ATCCCATT	121576	AATCCCATT	121492	ATCCCAC	121704	ACCCCAT	121067	ATCCCAT	120879	rps15~ycf1	Intergenic
687	124257	TTTTTTTTT	121500	TTTTTTTTT	121560	TTTCA	121493	TTTCA	122105	TTAAAAAAA	121589	TTTTTTTTT	121506	TGTTTGAAA	121716	TTTCA	121079	TTTCA	120891	rps15~ycf1	Intergenic
688	124301	T	121544	T	121604	TACATTTACA	121533	TACATTTACA	122145	T	121633	T	121550	T	121760	TACATTTACA	121119	TACATTTACA	120931	rps15~ycf1	Intergenic
689	124329	AT	121563	AT	121623	ATTTTTTTTTT	121561	ATTTTTTT	122173	A	121652	ATT	121569	ATTT	121779	ATTT	121147	ATT	120959	rps15~ycf1	Intergenic
690	124354	AT	121579	AT	121639	AT	121586	ATTT	122195	AT	121667	AT	121586	AT	121797	ATT	121165	A	120976	rps15~ycf1	Intergenic
691	124399	T	121622	T	121682	T	121629	T	122240	T	121710	T	121629	TA	121840	T	121209	T	121018	rps15~ycf1	Intergenic
692	124455	TC	121677	TC	121737	TA	121684	TAA	122295	TC	121765	TC	121684	TC	121896	TA	121264	TA	121073	rps15~ycf1	Intergenic
693	124485	A	121706	A	121766	A	121713	AT	122325	A	121794	A	121713	A	121925	A	121293	A	121102	rps15~ycf1	Intergenic
694	124838	TAGA	122058	TAGA	122118	TATA	122065	TAGA	122678	TAGA	122146	TAGA	122065	TATT	122277	TCGA	121645	TAGA	121454	ycf1	Genic
695	124845	AT	122065	AT	122125	AT	122072	AT	122685	AT	122153	AT	122072	AT	122284	AT	121652	A	121461	ycf1	Genic
696	124847	TA	122067	TA	122127	TT	122074	TT	122687	TA	122155	TA	122074	T	122286	TT	121654	TT	121462	ycf1	Genic
697	125249	AT	122469	AT	122529	AT	122476	AT	123089	AT	122557	AT	122476	A	122687	AT	122056	AT	121864	ycf1	Genic
698	125351	CT	122571	CT	122631	CT	122578	CT	123191	CT	122659	CT	122578	C	122788	CT	122158	CT	121966	ycf1	Genic
699	125409	GT	122629	GT	122689	GT	122636	GT	123249	GT	122717	GT	122636	G	122845	GT	122216	GT	122024	ycf1	Genic
700	125472	GTT	122692	GTT	122752	GTT	122699	GTT	123312	GTT	122780	GTT	122699	G	122907	GTT	122279	GTT	122087	ycf1	Genic
701	125685	GT	122905	GT	122965	GT	122912	GT	123525	GT	122993	GT	122912	G	123118	GT	122492	GT	122300	ycf1	Genic
702	125845	C	123065	C	123125	C	123072	C	123685	C	123153	C	123072	CA	123277	C	122652	C	122460	ycf1	Genic
703	126127	C	123346	C	123406	C	123353	C	123966	C	123434	C	123353	CT	123559	C	122933	C	122741	ycf1	Genic
704	126129	AATT	123347	AATT	123407	AAAA	123354	ATTT	123967	AATT	123435	AATT	123354	AATT	123561	AATT	122934	ATTT	122742	ycf1	Genic
705	126141	TTTTTTG	123359	TTTTTTG	123419	T	123366	T	123979	TTTTTTG	123447	TTTTTTG	123366	TTTTTTG	123573	T	122946	T	122754	ycf1	Genic
706	126947	TAT	124165	TAT	124225	TAC	124166	TAT	124779	TAT	124253	TAT	124172	TAT	124379	TAT	123746	TTT	123554	ycf1	Genic
707	127798	TATCAAA	125016	TATCAAA	125076	T	125017	T	125630	TATCAAA	125104	TATCAAA	125023	TATCAAA	125230	T	124597	T	124405	ycf1	Genic
708	128217	AT	125435	AT	125495	AA	125430	AA	126043	AA	125523	AT	125442	A	125649	AA	125010	AA	124818	ycf1	Genic
709	128277	ATTCCAATAGATT	125495	ATTCCAATAGATT	125555	A	125490	A	126103	ATTCCAATAGATT	125583	ATTCCAATAGATT	125502	ATTCCAATAGATT	125708	A	125070	A	124878	ycf1	Genic
710	128390	TCT	125608	TCT	125668	TAT	125591	TAT	126204	TCT	125696	TCT	125615	TCC	125821	TAT	125171	TCT	124979	ycf1	Genic
711	128550	GCG	125768	GCG	125828	GCG	125751	GTG	126364	GCG	125856	GCG	125775	GCA	125981	GCG	125331	GCG	125139	ycf1	Genic
712	128770	A	125988	A	126048	A	125971	A	126584	A	126076	A	125995	AATAATT	126201	A	125551	A	125359	ycf1	Genic
713	128817	TATA	126029	TATA	126089	TAGA	126012	TAGA	126625	TATA	126117	TATA	126036	TATA	126248	TAGA	125592	TTAT	125400	ycf1	Genic
714	128830	TGC	126042	TGC	126102	TGT	126025	TGT	126638	TGC	126130	TGC	126049	TAC	126261	TGT	125605	TGT	125413	ycf1	Genic
715	130696	C	127908	C	127968	C	127891	CAATTA	128504	C	127996	C	127915	C	128127	C	127471	C	127279	trnN-GUU~trnR-ACG	Intergenic
716	131536	CTCT	128743	CTCT	128803	CATC	128726	CATC	129344	CTCT	128831	CTCT	128750	CTCT	128962	CATC	128306	CTCT	128114	rrn5S~rrn4.5	Intergenic
717	131540	CTA	128747	CTA	128807	CCT	128730	CCT	129348	CTA	128835	CTA	128754	CTA	128966	CCT	128310	CTA	128118	rrn5S~rrn4.5	Intergenic
718	131543	TCT	128750	TCT	128810	TGG	128733	TGG	129351	TCT	128838	TCT	128757	TCT	128969	TGG	128313	TCT	128121	rrn5S~rrn4.5	Intergenic
719	131547	TCC	128754	TCC	128814	TAG	128737	TAG	129355	TCC	128842	TCC	128761	TCC	128973	TAG	128317	TCC	128125	rrn5S~rrn4.5	Intergenic
720	131550	AAG	128757	AAG	128817	ATA	128740	ATA	129358	AAG	128845	AAG	128764	AAG	128976	ATA	128320	AAG	128128	rrn5S~rrn4.5	Intergenic
721	131553	GGAT	128760	GGAT	128820	GAGA	128743	GAGA	129361	GGAT	128848	GGAT	128767	GGAT	128979	GAGA	128323	GGAT	128131	rrn5S~rrn4.5	Intergenic
722	131577	GT	128784	G	128844	GT	128767	GT	129385	GT	128872	GT	128791	GT	129003	GT	128347	GT	128155	rrn5S~rrn4.5	Intergenic
723	134705	G	131912	G	131971	G	131895	G	132513	G	132000	G	131919	G	132131	G	131475	GGTGCT	131283	rrn23~trnA-UGC	Intergenic
724	135829	C	133031	C	133090	C	133014	CA	133632	C	133119	C	133038	C	133250	C	132594	C	132407	trnI-GAU~trnI-GAU	Intergenic
725	136172	T	133373	T	133432	T	133356	TA	133975	T	133461	T	133380	T	133592	T	132936	T	132749	trnI-GAU~trnI-GAU	Intergenic
726	136941	T	134141	T	134200	T	134124	T	134744	T	134229	T	134148	T	134360	T	133704	TTGGTC	133517	trnI-GAU~rrn16	Intergenic
727	138901	AAGGCAAG	136096	AAGGCAAG	136155	AAGGCAAG	136079	AAGGCAAG	136699	AAGGCAAG	136184	AAGGCAAG	136103	AAGGCAAG	136315	A	135659	AAGGCAAG	135477	trnV-GAC~rps12	Intergenic
728	139422	T	136617	T	136676	T	136600	T	137220	T	136705	T	136624	T	136836	TA	136173	T	135998	trnV-GAC~rps12	Intergenic
729	139889	G	137083	G	137142	GAAAGC	137066	GAAAGC	137686	G	137171	G	137090	G	137302	GAAAGC	136640	GAAAGC	136464	trnV-GAC~rps12	Intergenic
730	140283	TAAAAC	137472	TAAAAC	137531	TAAAAC	137460	TAAAAC	138080	TAAAAC	137560	TAAAAC	137479	T	137691	TAAAAC	137034	TAAAAC	136858	trnV-GAC~rps12	Intergenic
731	140322	T	137511	T	137570	T	137499	TA	138119	T	137599	T	137518	T	137725	T	137073	T	136897	trnV-GAC~rps12	Intergenic
732	140418	C	137606	C	137665	C	137594	CT	138215	C	137694	C	137613	C	137820	C	137168	C	136992	trnV-GAC~rps12	Intergenic
733	140581	CGGAGTGGAAGAAGGGA	137768	CGGAGTGGAAGAAGGGA	137827	CGGAGTGGAAGAAGGGA	137756	CGGAGTGGAAGAAGGGA	138378	CGGAGTGGAAGAAGGGA	137856	CGGAGTGGAAGAAGGGA	137775	C	137982	CGGAGTGGAAGAAGGGA	137330	CGGAGTGGAAGAAGGGA	137154	trnV-GAC~rps12	Intergenic
734	141103	TA	138290	TA	138349	T	138278	T	138900	TA	138378	TA	138297	TA	138488	T	137852	T	137676	rps12~rps12	Intergenic
735	141573	CTT	138760	CTT	138819	C	138747	C	139369	CTT	138848	CTT	138767	CTT	138958	C	138321	C	138145	rps12~rps7	Intergenic
736	143169	T	140356	T	140415	T	140341	T	140963	T	140444	T	140363	T	140554	TA	139915	T	139739	ndhB~ndhB	Intergenic
737	143716	A	140902	A	140961	AT	140887	A	141509	A	140990	A	140909	A	141100	A	140462	A	140285	ndhB~ndhB	Intergenic
738	144533	TCA	141718	TCA	141777	TCG	141704	TTG	142325	TCA	141806	TCA	141725	TCA	141916	TCG	141278	TCA	141101	ndhB	Genic
739	144985	T	142170	T	142229	T	142156	T	142777	T	142258	T	142177	TATATAAG	142368	T	141730	T	141553	ndhB~trnL-CAA	Intergenic
740	145724	A	142902	A	142961	A	142888	A	143509	A	142990	A	142909	A	143107	A	142462	AAAGCCA	142285	trnL-CAA~ycf2	Intergenic
741	146163	A	143335	A	143394	A	143321	A	143942	A	143423	A	143342	A	143540	A	142895	ATTGTT	142724	trnL-CAA~ycf2	Intergenic
742	148102	C	145269	C	145328	CGATATTGTCACTATCATCAAAATA	145255	CGATATTGTCACTATCATCAAAATA	145876	C	145357	C	145276	C	145474	CGATATTGTCACTATCATCAAAATA	144829	CGATATTGTCACTATCATCAAAATA	144663	ycf2	Genic
743	150478	A	147621	A	147680	AGGGAAGTGACTTGGACAAAAA	147631	AGGGAAGTGACTTGGACAAAAA	148252	A	147709	A	147628	AGGGAAGTGACTTGGACAAAAA	147826	AGGGAAGTGACTTGGACAAAAA	147205	AGGGAAGTGACTTGGACAAAAA	147039	ycf2	Genic
744	154145	C	151267	C	151326	C	151298	CAA	151919	C	151355	C	151274	C	151493	C	150872	C	150706	rpl2~rpl2	Intergenic
745	154519	G	151639	G	151698	G	151670	GATATCATCATA	152293	G	151727	G	151646	G	151865	G	151244	G	151078	rpl2~rpl2	Intergenic
746	154594	GT	151703	GT	151762	GT	151734	GT	152368	GT	151791	GT	151710	GT	151929	GT	151308	G	151142	rpl2~rpl2	Intergenic
747	155458	G	152567	G	152626	G	152598	GCCA	153232	G	152655	G	152574	G	152793	GCCA	152172	GAAAAAAAAAGGGAGCAATATCTTTAGCAAGATACAAAGATATTGCTCCATCAAGGATTCGTATA	152005	trnH-GUG~psbA	Intergenic
